# Supplementary material for: UltraTimTrack: a Kalman-filter-based algorithm to track muscle fascicles in ultrasound image sequences
Source: PeerJ Comput Sci. 2025 Jan 24;11:e2636. doi: 10.7717/peerj-cs.2636 (PMC11784871; doi:10.7717/peerj-cs.2636)
Supplement: Supplemental Information 4 — Readme provides information on how the run the algorithm. Note that the TimTrack repository (https://github.com/timvanderzee/ultrasound-automated-algorithm) needs to be downloaded or cloned. [file peerj-cs-11-2636-s004.zip]

Archive with 22 entries (18 files):
- UltraTimTrack/
- UltraTimTrack/.gitmodules
- UltraTimTrack/functions/
- UltraTimTrack/functions/ConvertTVD/
- UltraTimTrack/functions/ConvertTVD/isAdmin.m
- UltraTimTrack/functions/ConvertTVD/Main.m
- UltraTimTrack/functions/ConvertTVD/shutdown.m
- UltraTimTrack/functions/ConvertTVD/TVD2ALL.m
- UltraTimTrack/functions/ConvertTVD/uipickfiles.m
- UltraTimTrack/functions/detectAutoCrop2.m
- UltraTimTrack/functions/ginputYellow.m
- UltraTimTrack/functions/parfor_wait/
- UltraTimTrack/functions/parfor_wait/license.txt
- UltraTimTrack/functions/parfor_wait/parfor_wait.m
- UltraTimTrack/functions/README.md
- UltraTimTrack/functions/RPread.m
- UltraTimTrack/functions/set_block_size.m
- UltraTimTrack/README.md
- UltraTimTrack/TimTrack_parms.mat
- UltraTimTrack/ultrasound_tracking_settings.mat
- UltraTimTrack/UltraTimTrack.fig
- UltraTimTrack/UltraTimTrack.m
