# Supplementary material for: UltraTimTrack: a Kalman-filter-based algorithm to track muscle fascicles in ultrasound image sequences
Source: PeerJ Comput Sci. 2025 Jan 24;11:e2636. doi: 10.7717/peerj-cs.2636 (PMC11784871; doi:10.7717/peerj-cs.2636)
Supplement: Supplemental Information 4 — Readme provides information on how the run the algorithm. Note that the TimTrack repository (https://github.com/timvanderzee/ultrasound-automated-algorithm) needs to be downloaded or cloned. [file peerj-cs-11-2636-s004.zip › UltraTimTrack/functions/ConvertTVD/isAdmin.m]

function out = isAdmin
out = System.Security.Principal.WindowsPrincipal(...
        System.Security.Principal.WindowsIdentity.GetCurrent()).IsInRole(...
        System.Security.Principal.WindowsBuiltInRole.Administrator);
end
