# Supplementary material for: UltraTimTrack: a Kalman-filter-based algorithm to track muscle fascicles in ultrasound image sequences
Source: PeerJ Comput Sci. 2025 Jan 24;11:e2636. doi: 10.7717/peerj-cs.2636 (PMC11784871; doi:10.7717/peerj-cs.2636)
Supplement: Supplemental Information 4 — Readme provides information on how the run the algorithm. Note that the TimTrack repository (https://github.com/timvanderzee/ultrasound-automated-algorithm) needs to be downloaded or cloned. [file peerj-cs-11-2636-s004.zip › UltraTimTrack/functions/ginputYellow.m]

function [out1,out2,out3] = ginput(arg1)
%GINPUT Graphical input from mouse.
%   [X,Y] = GINPUT(N) gets N points from the current axes and returns
%   the X- and Y-coordinates in length N vectors X and Y.  The cursor
%   can be positioned using a mouse.  Data points are entered by pressing
%   a mouse button or any key on the keyboard except carriage return,
%   which terminates the input before N points are entered.
%
%   [X,Y] = GINPUT gathers an unlimited number of points until the
%   return key is pressed.
%
%   [X,Y,BUTTON] = GINPUT(N) returns a third result, BUTTON, that
%   contains a vector of integers specifying which mouse button was
%   used (1,2,3 from left) or ASCII numbers if a key on the keyboard
%   was used.
%
%   Examples:
%       [x,y] = ginput;
%
%       [x,y] = ginput(5);
%
%       [x, y, button] = ginput(1);
%
%   See also GTEXT, WAITFORBUTTONPRESS.

%   Copyright 1984-2015 The MathWorks, Inc.

out1 = []; out2 = []; out3 = []; y = [];

if ~matlab.ui.internal.isFigureShowEnabled
    error(message('MATLAB:hg:NoDisplayNoFigureSupport', 'ginput'))
end
    
    % Check Inputs
    if nargin == 0
        how_many = -1;
        b = [];
    else
        how_many = arg1;
        b = [];
        if  ~isPositiveScalarIntegerNumber(how_many) 
            error(message('MATLAB:ginput:NeedPositiveInt'))
        end
        if how_many == 0
            % If input argument is equal to zero points,
            % give a warning and return empty for the outputs.            
            warning (message('MATLAB:ginput:InputArgumentZero'));
        end
    end
    
    % Get figure
    fig = gcf;
    drawnow;
    figure(gcf);
    
    % Make sure the figure has an axes
    gca(fig);    
    
    % Setup the figure to disable interactive modes and activate pointers. 
    initialState = setupFcn(fig);
    
    % onCleanup object to restore everything to original state in event of
    % completion, closing of figure errors or ctrl+c. 
    c = onCleanup(@() restoreFcn(initialState));
    
    drawnow
    char = 0;
    
    while how_many ~= 0
        waserr = 0;
        try
            keydown = wfbp;
        catch %#ok<CTCH>
            waserr = 1;
        end
        if(waserr == 1)
            if(ishghandle(fig))
                cleanup(c);
                error(message('MATLAB:ginput:Interrupted'));
            else
                cleanup(c);
                error(message('MATLAB:ginput:FigureDeletionPause'));
            end
        end
        % g467403 - ginput failed to discern clicks/keypresses on the figure it was
        % registered to operate on and any other open figures whose handle
        % visibility were set to off
        figchildren = allchild(0);
        if ~isempty(figchildren)
            ptr_fig = figchildren(1);
        else
            error(message('MATLAB:ginput:FigureUnavailable'));
        end
        %         old code -> ptr_fig = get(0,'CurrentFigure'); Fails when the
        %         clicked figure has handlevisibility set to callback
        if(ptr_fig == fig)
            if keydown
                char = get(fig, 'CurrentCharacter');
                button = abs(get(fig, 'CurrentCharacter'));
            else
                button = get(fig, 'SelectionType');
                if strcmp(button,'open')
                    button = 1;
                elseif strcmp(button,'normal')
                    button = 1;
                elseif strcmp(button,'extend')
                    button = 2;
                elseif strcmp(button,'alt')
                    button = 3;
                else
                    error(message('MATLAB:ginput:InvalidSelection'))
                end
            end
            
            if(char == 13) % & how_many ~= 0)
                % if the return key was pressed, char will == 13,
                % and that's our signal to break out of here whether
                % or not we have collected all the requested data
                % points.
                % If this was an early breakout, don't include
                % the <Return> key info in the return arrays.
                % We will no longer count it if it's the last input.
                break;
            end
            
            axes_handle = gca;            
            if ~isa(axes_handle,'matlab.graphics.axis.Axes')
                % If gca is not an axes, warn but keep listening for clicks. 
                % (There may still be other subplots with valid axes)
                warning(message('MATLAB:Chart:UnsupportedConvenienceFunction', 'ginput', axes_handle.Type));
                continue            
            end
            
            drawnow;
            pt = get(axes_handle, 'CurrentPoint');            
            how_many = how_many - 1;
            

            
            out1 = [out1;pt(1,1)]; %#ok<AGROW>
            y = [y;pt(1,2)]; %#ok<AGROW>
            b = [b;button]; %#ok<AGROW>
        end
    end
    
    % Cleanup and Restore 
    cleanup(c);
    
    if nargout > 1
        out2 = y;
        if nargout > 2
            out3 = b;
        end
    else
        out1 = [out1 y];
    end
    
end

function valid = isPositiveScalarIntegerNumber(how_many) 
valid = ~ischar(how_many) && ...            % is numeric
        isscalar(how_many) && ...           % is scalar
        (fix(how_many) == how_many) && ...  % is integer in value
        how_many >= 0;                      % is positive
end

function key = wfbp
%WFBP   Replacement for WAITFORBUTTONPRESS that has no side effects.

fig = gcf;
current_char = []; %#ok<NASGU>

% Now wait for that buttonpress, and check for error conditions
waserr = 0;
try
    h=findall(fig,'Type','uimenu','Accelerator','C');   % Disabling ^C for edit menu so the only ^C is for
    set(h,'Accelerator','');                            % interrupting the function.
    keydown = waitforbuttonpress;
    current_char = double(get(fig,'CurrentCharacter')); % Capturing the character.
    if~isempty(current_char) && (keydown == 1)          % If the character was generated by the
        if(current_char == 3)                           % current keypress AND is ^C, set 'waserr'to 1
            waserr = 1;                                 % so that it errors out.
        end
    end
    
    set(h,'Accelerator','C');                           % Set back the accelerator for edit menu.
catch %#ok<CTCH>
    waserr = 1;
end
drawnow;
if(waserr == 1)
    set(h,'Accelerator','C');                          % Set back the accelerator if it errored out.
    error(message('MATLAB:ginput:Interrupted'));
end

if nargout>0, key = keydown; end
%%%%%%%%%%%%%%%%%%%%%%%%%%%%%%%%%%%%%%%%%%%%%%%%%%%%%%%%%
end

function initialState = setupFcn(fig)

% Store Figure Handle. 
initialState.figureHandle = fig; 

% Suspend figure functions
initialState.uisuspendState = uisuspend(fig);

% Disable Plottools Buttons
initialState.toolbar = findobj(allchild(fig),'flat','Type','uitoolbar');
if ~isempty(initialState.toolbar)
    initialState.ptButtons = [uigettool(initialState.toolbar,'Plottools.PlottoolsOff'), ...
        uigettool(initialState.toolbar,'Plottools.PlottoolsOn')];
    initialState.ptState = get (initialState.ptButtons,'Enable');
    set (initialState.ptButtons,'Enable','off');
end

%Setup empty pointer
cdata = NaN(16,16);
hotspot = [8,8];
set(gcf,'Pointer','custom','PointerShapeCData',cdata,'PointerShapeHotSpot',hotspot)

% Create uicontrols to simulate fullcrosshair pointer.
initialState.CrossHair = createCrossHair(fig);

% Adding this to enable automatic updating of currentpoint on the figure 
% This function is also used to update the display of the fullcrosshair
% pointer and make them track the currentpoint.
set(fig,'WindowButtonMotionFcn',@(o,e) dummy()); % Add dummy so that the CurrentPoint is constantly updated
initialState.MouseListener = addlistener(fig,'WindowMouseMotion', @(o,e) updateCrossHair(o,initialState.CrossHair));

% Get the initial Figure Units
initialState.fig_units = get(fig,'Units');
end

function restoreFcn(initialState)
if ishghandle(initialState.figureHandle)
    delete(initialState.CrossHair);
    
    % Figure Units
    set(initialState.figureHandle,'Units',initialState.fig_units);
    
    set(initialState.figureHandle,'WindowButtonMotionFcn','');
    delete(initialState.MouseListener);
    
    % Plottools Icons
    if ~isempty(initialState.toolbar) && ~isempty(initialState.ptButtons)
        set (initialState.ptButtons(1),'Enable',initialState.ptState{1});
        set (initialState.ptButtons(2),'Enable',initialState.ptState{2});
    end
    
    % UISUSPEND
    uirestore(initialState.uisuspendState);    
end
end

function updateCrossHair(fig, crossHair)
% update cross hair for figure.
gap = 3; % 3 pixel view port between the crosshairs
cp = hgconvertunits(fig, [fig.CurrentPoint 0 0], fig.Units, 'pixels', fig);
cp = cp(1:2);
figPos = hgconvertunits(fig, fig.Position, fig.Units, 'pixels', fig.Parent);
figWidth = figPos(3);
figHeight = figPos(4);

% Early return if point is outside the figure
if cp(1) < gap || cp(2) < gap || cp(1)>figWidth-gap || cp(2)>figHeight-gap
    return
end

set(crossHair, 'Visible', 'on');
thickness = 1; % 1 Pixel thin lines. 
set(crossHair(1), 'Position', [0 cp(2) cp(1)-gap thickness]);
set(crossHair(2), 'Position', [cp(1)+gap cp(2) figWidth-cp(1)-gap thickness]);
set(crossHair(3), 'Position', [cp(1) 0 thickness cp(2)-gap]);
set(crossHair(4), 'Position', [cp(1) cp(2)+gap thickness figHeight-cp(2)-gap]);
end

function crossHair = createCrossHair(fig)
% Create thin uicontrols with black backgrounds to simulate fullcrosshair pointer.
% 1: horizontal left, 2: horizontal right, 3: vertical bottom, 4: vertical top
%*************** CHANGED [0,0,0] TO [1,1,1] to make cross hairs white ******************
%*************** CHANGED [1,1,1] TO [1,1,0] to make cross hairs yellow ******************
for k = 1:4
    crossHair(k) = uicontrol(fig, 'Style', 'text', 'Visible', 'off', 'Units', 'pixels', 'BackgroundColor', [1 1 0], 'HandleVisibility', 'off', 'HitTest', 'off'); %#ok<AGROW>
end
end

function cleanup(c)
if isvalid(c)
    delete(c);
end
end

function dummy(~,~) 
end
