# Supplementary material for: UltraTimTrack: a Kalman-filter-based algorithm to track muscle fascicles in ultrasound image sequences
Source: PeerJ Comput Sci. 2025 Jan 24;11:e2636. doi: 10.7717/peerj-cs.2636 (PMC11784871; doi:10.7717/peerj-cs.2636)
Supplement: Supplemental Information 5 — See readme for instruction. [file peerj-cs-11-2636-s005.zip]

Archive with 75 entries (52 files):
- RUB_ultrasound_study-main/
- RUB_ultrasound_study-main/data/
- RUB_ultrasound_study-main/data/emg/
- RUB_ultrasound_study-main/data/torque/
- RUB_ultrasound_study-main/data/torque/max_and_rest/
- RUB_ultrasound_study-main/data/torque/max_and_rest/max_torques.txt
- RUB_ultrasound_study-main/data/torque/max_and_rest/rest_torques.txt
- RUB_ultrasound_study-main/data/ultrasound/
- RUB_ultrasound_study-main/data/ultrasound/calf_raise/
- RUB_ultrasound_study-main/data/ultrasound/calf_raise/DL_Track/
- RUB_ultrasound_study-main/data/ultrasound/calf_raise/DL_Track/calf_raise.xlsx
- RUB_ultrasound_study-main/data/ultrasound/calf_raise/HybridTrack/
- RUB_ultrasound_study-main/data/ultrasound/calf_raise/HybridTrack/calf_raise_crop_trackingResults.mat
- RUB_ultrasound_study-main/data/ultrasound/calf_raise/manual/
- RUB_ultrasound_study-main/data/ultrasound/calf_raise/manual/Manual_Tracking_BR.mat
- RUB_ultrasound_study-main/data/ultrasound/calf_raise/manual/Manual_Tracking_PT.mat
- RUB_ultrasound_study-main/data/ultrasound/calf_raise/manual/Manual_Tracking_TZ.mat
- RUB_ultrasound_study-main/data/ultrasound/calf_raise/UTT/
- RUB_ultrasound_study-main/data/ultrasound/calf_raise/UTT/calf_raise_tracked_Q=00001.mat
- RUB_ultrasound_study-main/data/ultrasound/calf_raise/UTT/calf_raise_tracked_Q=0001.mat
- RUB_ultrasound_study-main/data/ultrasound/calf_raise/UTT/calf_raise_tracked_Q=001.mat
- RUB_ultrasound_study-main/data/ultrasound/calf_raise/UTT/calf_raise_tracked_Q=01.mat
- RUB_ultrasound_study-main/data/ultrasound/calf_raise/UTT/calf_raise_tracked_Q=1.mat
- RUB_ultrasound_study-main/data/ultrasound/TA_video/
- RUB_ultrasound_study-main/data/ultrasound/TA_video/DL_Track/
- RUB_ultrasound_study-main/data/ultrasound/TA_video/DL_Track/exampleVideoTA_Verheul_2022_original_parms.xlsx
- RUB_ultrasound_study-main/data/ultrasound/TA_video/DL_Track/exampleVideoTA_Verheul_2022_reduced.xlsx
- RUB_ultrasound_study-main/data/ultrasound/TA_video/HybridTrack/
- RUB_ultrasound_study-main/data/ultrasound/TA_video/HybridTrack/exampleVideoTA_trackingResults.mat
- RUB_ultrasound_study-main/data/ultrasound/TA_video/manual/
- RUB_ultrasound_study-main/data/ultrasound/TA_video/manual/Manual_Tracking_BR.mat
- RUB_ultrasound_study-main/data/ultrasound/TA_video/manual/Manual_Tracking_PT.mat
- RUB_ultrasound_study-main/data/ultrasound/TA_video/manual/Manual_Tracking_TZ.mat
- RUB_ultrasound_study-main/data/ultrasound/TA_video/UltraTimTrack/
- RUB_ultrasound_study-main/data/ultrasound/TA_video/UltraTimTrack/exampleVideoTA_tracked_Q=0001_shifted.mat
- RUB_ultrasound_study-main/data/ultrasound/TA_video/UltraTimTrack/exampleVideoTA_Verheul_2022.mat
- RUB_ultrasound_study-main/data/ultrasound/TA_video/UltraTimTrack/exampleVideoTA_Verheul_2022_tracked_Q=00001.mat
- RUB_ultrasound_study-main/data/ultrasound/TA_video/UltraTimTrack/exampleVideoTA_Verheul_2022_tracked_Q=0001.mat
- RUB_ultrasound_study-main/data/ultrasound/TA_video/UltraTimTrack/exampleVideoTA_Verheul_2022_tracked_Q=001.mat
- RUB_ultrasound_study-main/data/ultrasound/TA_video/UltraTimTrack/exampleVideoTA_Verheul_2022_tracked_Q=01.mat
- RUB_ultrasound_study-main/data/ultrasound/TA_video/UltraTimTrack/exampleVideoTA_Verheul_2022_tracked_Q=1.mat
- RUB_ultrasound_study-main/data/ultrasound/tracking/
- RUB_ultrasound_study-main/data/ultrasound/tracking/manual/
- RUB_ultrasound_study-main/data/ultrasound/tracking/manual/Manual_Tracking.mat
- RUB_ultrasound_study-main/main.m
- RUB_ultrasound_study-main/processing/
- RUB_ultrasound_study-main/processing/emg/
- RUB_ultrasound_study-main/processing/emg/analyze_emg.m
- RUB_ultrasound_study-main/processing/emg/analyze_emg_TA.m
- RUB_ultrasound_study-main/processing/emg/process_emg.m
- RUB_ultrasound_study-main/processing/emg/process_emg_mvc.m
- RUB_ultrasound_study-main/processing/torque/
- RUB_ultrasound_study-main/processing/torque/analyze_torque.m
- RUB_ultrasound_study-main/processing/torque/create_target.m
- RUB_ultrasound_study-main/processing/torque/process_torque.m
- RUB_ultrasound_study-main/processing/ultrasound/
- RUB_ultrasound_study-main/processing/ultrasound/ManualTracking.m
- RUB_ultrasound_study-main/processing/ultrasound/process_passive.m
- RUB_ultrasound_study-main/processing/ultrasound/process_ramps.m
- RUB_ultrasound_study-main/processing/ultrasound/process_sinusoids.m
- RUB_ultrasound_study-main/processing/ultrasound/statistics.m
- RUB_ultrasound_study-main/README.md
- RUB_ultrasound_study-main/visualization/
- RUB_ultrasound_study-main/visualization/create_video_S1.m
- RUB_ultrasound_study-main/visualization/create_video_S2.m
- RUB_ultrasound_study-main/visualization/fig3A.m
- RUB_ultrasound_study-main/visualization/fig3B.m
- RUB_ultrasound_study-main/visualization/fig4.m
- RUB_ultrasound_study-main/visualization/fig5.m
- RUB_ultrasound_study-main/visualization/fig6.m
- RUB_ultrasound_study-main/visualization/fig6_v2.m
- RUB_ultrasound_study-main/visualization/fig7.m
- RUB_ultrasound_study-main/visualization/fig8.m
- RUB_ultrasound_study-main/visualization/figS1.m
- RUB_ultrasound_study-main/visualization/figS2.m
