# Supplementary material for: UltraTimTrack: a Kalman-filter-based algorithm to track muscle fascicles in ultrasound image sequences
Source: PeerJ Comput Sci. 2025 Jan 24;11:e2636. doi: 10.7717/peerj-cs.2636 (PMC11784871; doi:10.7717/peerj-cs.2636)
Supplement: Supplemental Information 5 — See readme for instruction. [file peerj-cs-11-2636-s005.zip › RUB_ultrasound_study-main/data/torque/max_and_rest/max_torques.txt]

224.7
201
215
146
158
119
80
152.3
