# Supplementary material for: UltraTimTrack: a Kalman-filter-based algorithm to track muscle fascicles in ultrasound image sequences
Source: PeerJ Comput Sci. 2025 Jan 24;11:e2636. doi: 10.7717/peerj-cs.2636 (PMC11784871; doi:10.7717/peerj-cs.2636)
Supplement: Supplemental Information 5 — See readme for instruction. [file peerj-cs-11-2636-s005.zip › RUB_ultrasound_study-main/data/ultrasound/calf_raise/DL_Track/calf_raise.xlsx]

## Sheet: Fasc_length
	0	1	2	3	4	5	6	7	8	9	10	11	12	13	14	15	16	17	18
0	310.198	283.029	323.272	374.176	312.311	355.428
1	308.698	352.039	355.851	324.035	394.624	399.072	351.091
2	323.043	361.214	323.846	369.631	314.662
3	311.266	271.298	287.525	322.178	365.89	358.053	400.284
4	312.4	355.238	321.432	392.29	374.159	395.49
5	320.162	344.709	374.992	330.995	377.166	383.532	354.258
6	328.383	364.731	410.769	352.474	374.388	341.371
7	311.634	407.771	337.769	364.179	372.711	327.32	370.487
8	313.603	342.992	343.86	326.476	360.564	385.46	305.987	416.432
9	339.737	407.686	448.211	405.082	437.836	319.08	346.876	410.62	322.249
10	319.673	368.049	404.747	348.643	339.352	291.44	387.89	326.477
11	324.015	493.774	310.884	366.591	411.442	249.715	355.51	398.446	332.705
12	381.779	413.8	386.418	381.857	394.99	343.09	406.221	377.755
13	362.095	343.37	377.761	388.529	372.097	316.791	412.947	312.701	405.962	438.687	358.552
14	383.394	392.216	379.593	419.102	396.906	373.493	371.486	415.249	318.809	380.17
15	403.636	436.051	375.52	372.222	401.935	423.114	377.346	426.492	390.584	340.746	395.555	417.877	402.673
16	396.094	444.847	489.238	395.071	431.183	326.154	436.059	389.05
17	402.343	464.647	486.025	410.672	424.592	319.535	399.853	447.467	411.815	388.453	401.437	415.663	375.631
18	400.348	419.21	439.234	408.377	402.588	338.603	396.82	370.241	360.204
19	398.692	423.183	434.8	309.048	434.951	408.628	417.696	391.993	378.495
20	416.378	456.782	431.389	335.831	436.187	411.368	430.599	366.717	421.666
21	414.236	432.901	446.295	419.258	445.987	419.085	376.15	460.538	412.908	453.32	422.14	467.771	416.852
22	403.211	450.583	420.248	453.7	420.04	382.131	434.669	393.538	416.278	390.19	434.308	384.94
23	404.66	410.981	448.243	434.617	484.795	388.699	440.97	438.643	424.306	465.287	430.187	373.342
24	405.544	445.924	376.835	415.168	440.335	365.891	480.047	467.738	389.785	399.645
25	396.853	381.442	486.784	459.047	451.295	367.96	418.308	418.571	427.312	477.786	450.809	427.052
26	412.645	555.598	483.306	438.5	381.225	419.628	442.043	459.797	398.574	426.136	387.107	455.227	425.725	418.646	426.904
27	390.397	323.783	519.076	426.965	392.309	423.448	426.815	396.062	404.387	444.58	417.103
28	403.944	490.089	448.647	371.413	426.745	444.396	454.182	410.73	420.845
29	401.833	434.054	452.16	447.529	417.027	428.602	434.747	381.764	405.238	422.477	402.455
30	413.878	542.329	467.715	442.429	479.543	435.151	355.497	427.83	452.673	393.861	401.868	386.614
31	417.345	491.119	434.424	486.886	412.656	436.684	425.617	432.497	467.502	401.17	385.789	377.206
32	403.995	423.835	415.15	406.083	487.155	422.797	420.319	389.969	454.359	417.195	440.701	426.271	400.517	370.463	366.791
33	377.116	408.628	410.69	433.598	520.249	457.104	445.438	382.843	442.076	436.281	439.273	434.251	527.442	402.938	385.584
34	409.738	404.165	494.158	443.109	427.947	379.615	443.383	440.537	443.249	432.475	371.742	348.847	396.052	384.368
35	415.091	447.399	403.391	444.783	518.752	418.264	399.194	445.619	433.121	440.705	456.143	443.449	435.53	414.961	402.158	349.254	395.711
36	436.938	422.128	397.066	448.325	439.579	412.346	424.445	442.946	439.265	397.678	429.477	466.794	412.092	433.823	391.49
37	439.322	437.571	409.528	431.262	450.584	434.86	445.984	444.065	451.744	450.866	428.582	476.848	409.579	424.445	474.028	432.144
38	447.83	446.61	405.822	490.24	453.021	458.791	462.865	466.676	454.975	432.868	407.857	376.311	436.373	413.007	451.854	402.034
39	438.924	417.835	432.801	442	451.536	483.284	452.925	442.184	434.612	432.055	441.931	432.457	464.414	431.759
40	411.772	410.871	522.112	461.276	395.44	443.225	447.222	440.552	444.52	373.114	468.192	432.74	431.669	423.356
41	435.632	408.505	476.772	415.501	549.965	427.774	452.013	451.691	675.708	449.062	463.297	429.51	426.406	438.107
42	401.077	466.011	434.258	424.108	453.927	502.446	436.325	442.197	475.667	457.652	429.418	444.254	401.055	455.272	434.216	425.555	422.171
43	465.488	425.405	403.36	484.543	433.214	452.15	465.277	480.212	475.088	453.034	451.41	484.503	442.454	431.048	427.053
44	410.001	413.351	435.52	407.43	469.785	448.284	449.686	462.886	440.786	431.419	418.813
45	412.702	414.944	422.462	388.833	449.087	449.951	449.713	450.819	445.588	463.134	431.445	435.221	405.967
46	427.514	451.662	406.013	481.17	478.574	457.804	597.811	486.094	461.703	439.668	427.524	403.471
47	424.156	435.762	498.921	473.703	394.773	460.408	471.658	449.629	467.298	461.103	441.655	422.69	396.641
48	447.798	435.639	490.558	428.798	480.454	453.368	497.9	450.655	462.531	437.062	416.555	392.257
49	437.154	456.17	442.254	495.395	494.012	428.193	485.052	456.778	506.831	459.22	468.524	444.487	421.292	406.573
50	451.264	462.49	478.251	504.619	467.232	415.296	473.492	493.088	461.052	515.752	482.609	474.855	473.689	470.516	453.234
51	673.88	455.513	463.635	453.377	504.754	480.097	500.09	454.043	413.685	469.927	486.38	453.512	454.707	636.351	467.546	500.898	461.753	444.395	417.376
52	678.911	427.122	442.523	449.484	471.916	485.23	444.678	464.135	484.396	460.224	440.112	681.71	449.043	464.505	489.681	455.247	438.572	395.971
53	723.119	424.983	483.285	445.153	467.577	487.541	458.836	471.426	481.929	471.273	453.224	500.49	520.195	475.28	477.362	444.247
54	616.739	441.292	448.605	445.687	474.469	451.581	486.384	458.193	479.603	468.911	442.73	463.544	465.957	501.921	471.423	453.506	421.83
55	623.331	483.311	449.084	438.988	470.043	458.937	489.439	427.966	481.209	468.774	437.665	527.072	487.558	472.154	445.511	471.262	448.979	420.477
56	596.789	439.069	450.293	476.345	457.06	486.795	377.509	486.013	466.571	435.302	521.917	489.952	465.433	448.361	462.272	439.554	406.921
57	559.358	426.457	447.383	469.088	451.483	485.014	396.208	460.586	461.568	435.169	491.893	452.575	448.809	456.082	444.079	398.939
58	538.304	419.682	445.191	471.534	490.639	443.597	463.245	450.663	472.273	463.212	437.153	499.878	445.859	456.553	458.342	450.696	404.734
59	417.847	478.564	437.888	464.187	481.414	492.398	509.529	440.539	467.963	449.917	463.884	438.083	504.008	450.818	464.707	445.977	446.073	411.393
60	435.142	500.911	443.236	512.506	431.933	447.874	411.974	453.14	481.28	467.545	461.613	433.743	457.473	461.828	437.015	441.121	406.427
61	530.812	431.56	440.58	437.458	506.055	426.776	405.899	484.524	460.276	457.68	453.115	425.745	559.207	446.707	426.459	408.603	386.686
62	430.628	346.813	407.1	584.201	489.091	420.147	417.594	462.253	461.938	486.705	475.791	459.115	437.486	495.632	458.387	434.075	431.584	405.818
63	455.15	418.096	438.592	507.794	487.835	486.78	467.307	441.496	464.937	438.692	439.97	407.321
64	443.44	419.052	493.113	464.453	480.391	462.542	449.44	456.641	421.88	427.885	388.432
65	521.417	448.872	526.34	416.507	550.446	409.353	429.561	449.759	463.132	426.495	495.792	437.528	459.568	421.664	430.202	401.538
66	436.897	417.538	440.853	399.304	419.283	450.302	677.13	455.312	422.119	489.889	453.007	412.663	397.784	379.991
67	439.539	690.547	430.688	534.731	397.442	448.465	482.191	431.917	463.762	428.471	491.542	429.119	462.506	412.597	407.578	391.737
68	438.144	439.708	443.406	538.779	449.929	485.667	431.954	445.202	456.197	429.885	432.43	498.753	446.487	485.106	411.982	404.802	393.31
69	450.509	447.899	527.441	456.762	464.665	438.433	402.805	455.239	428.741	380.812	503.858	449.969	487.915	404.226	442.103	388.123
70	429.561	420.034	532.888	445.217	459.308	471.884	373.739	447.256	437.846	481.487	475.689	410.594	437.528	384.936
71	520.636	440.636	442.542	461.227	537.838	466.147	403.506	468.552	446.59	435.718	490.989	475.54	470.59	414.894	437.787	386.065
72	444.981	405.103	449.45	527.353	457.269	484.185	455.153	430.143	493.345	428.68	470.159	420.95	424.91	391.011
73	440.906	424.02	448.3	456.461	481.392	437.35	448.419	424.675	497.798	413.05	470.354	431.982	439.631	410.157	439.755
74	441.351	450.884	498.837	490.096	477.727	477.978	445.839	415.946	485.698	465.155	416.036	428.847	400.487	436.24
75	425.145	413.429	427.213	435.415	466.273	457.367	458.855	441.359	439.2	470.21	460.93	405.454	429.474	409.214	424.642
76	434.751	421.877	491.362	438.107	437.837	436.824	435.981	429.666	459.3	417.373	399.918	416.526	425.273
77	422.572	412.058	430.872	438.209	465.149	429.379	416.742	360.858	357.707	448.964	411.309	418.062	396.62	403.106
78	390.075	447.388	464.86	454.73	483.807	438.78	415.232	480.097	409.653	421.025	404.01	409.568
79	442.029	462.081	476.183	478.708	503.206	437.076	362.599	475.224	411.658	408.855	395.884
80	383.038	880.9	448.086	451.759	462.404	436.332	401.22	383.298	410.998	356.75	475.634	412.112	409.887	394.894
81	363.102	391.104	435.491	440.876	418.765	425.17	428.86	420.719	345.015	464.443	417.2	373.949	396.136
82	318.643	364.72	410.871	434.89	430.075	449.579	473.134	431.413	426.107	533.746	424.561	349.696	452.711	399.206	377.647	425.644
83	365.07	373.36	415.329	421.402	489.656	389.969	426.845	531.05	341.382	441.82	458.045	405.561	382.187	422.978
84	353.783	413.361	461.34	432.412	407.598	359.329	425.536	435.553	531.515	446.597	347.113	459.675	404.287	420.291	388.33
85	347.253	414.816	438.014	429.219	439.018	381.336	415.378	319.463	522.193	452.651	344.125	464.568	410.618	408.542	399.557
86	414.443	425.199	459.713	384.061	364.332	412.15	462.612	412.091	430.447	390.066	357.51
87	402.534	384.152	336.545	465.47	444.578	389.267	335.57	403.374	492.956	380.971	435.207	419.239	397.716	378.286
88	394.194	403.442	455.62	400.134	382.251	387.771	419.716	421.77	370.052	386.498
89	498.335	431.181	481.522	540.832	400.445	365.022	423.942	419.758	408.564	376.844	366.803
90	434.417	410.254	450.026	433.283	389.129	408.316	371.859	384.129	401.196	386.651	389.243	380.047
91	396.907	355.482	516.227	429.139	377.071	389.897	422.599	405.766	413.008	384.955	367.093
92	377.457	367.9	443.33	526.79	378.131	430.612	390.44	427.111	351.184	376.499	337.913
93	409.923	418.893	465.776	396.483	399.643	368.713	447.566	401.5	409.984	353.614	386.858	263.431	348.03
94	403.887	375.909	330.369	337.11	335.606	381.701	408.436	404.172	353.813	385.628
95	424.101	431.981	417.933	380.193	384.326	375.13	406.846	439.376	396.645	347.091	396.445
96	347.422	388.218	398.445	357.282	346.893	379.955	348.14	406.413	403.541	344.624	360.354
97	366.812	405.538	329.739	376.865	375.551	398.544	346.992	359.117	362.422	416.637	389.88	346.278
98	366.56	398.555	354.004	349.469	341.225	316.361	359.477	427.572	368.454	322.254
99	382.965	336.261	293.547	346.919	361.85	359.544	345.934	343.085	372.348	390.913	321.67	420.751
100	409.496	338.218	334.488	369.778	437.571	382.828	333.569	373.428	325.351	410.776
101	400.439	356.935	364.845	359.315	348.899	382.106	327.748	340.376	317.124	363.041
102	386.619	370.891	349.539	411.495	364.534	300.069	338.621	350.007
103	359.821	307.834	302.533	403.688	340.471	361.709	348.514	311.62
104	338.691	328.856	296.695	407.589	339.677	333.922	362.609	327.693	307.613
105	326.564	267.639	276.658	436.352	339.56	324.104	343.259	323.763	361.105	329.846
106	336.381	290.213	330.196	461.927	321.364	321.901	345.951
107	273.247	256.827	295.331	326.045	310.844	300.813	391.388	329.662	320.983
108	247.107	274.172	281.618	317.572	339.798	350.087	305.908	320.434	316.096
109	397.228	310.725	311.859	339.644	294.333	295.921	305.205
110	371.796	257.049	234.848	374.698	314.982	284.178	306.174	323.503	405.507
111	319.5	273.158	346.341	319.12	287.347	298.394
112	235.592	327.277	405.563	376.135	284.696	372.641	294.983
113	409.181	353.037	346.671	259.515	335.272
114	266.452	327.213	388.86	313.899	380.602	270.259	333.328
115	281.887	314.665	381.738	366.211	253.62	343.547
116	472.757	330.995	384.36	251.041	268.127	333.922
117	505.537	336.359	269.98
118	481.95	340.727	400.951	271.105
119	451.799	316.43	272.056
120	373.289	459.799	338.637	273.423	347.32
121	385.377	486.802	296.311	281.129	267.34	347.18
122	359.563	317.265	287.207	360.442	270.67	341.606
123	444.589	322.863	257.98	299.483
124	360.611	446.018	250.978	320.299
125	356.457	268.6	251.103	296.123	381.301
126	364.7	415.269	285.737	238.525	324.176	300.875
127	366.691	435.899	307.331	274.598	241.461	340	317.329	352.539
128	361.454	338.992	331.508	319.721	288.909	247.056	320.674	302.466	354.449
129	380.77	320.699	331.846	330.946	266.592	261.461	321.841	303.286	372.378
130	372.3	244.574	337.444	377.041	279.569	317.44	299.76	385.966
131	305.647	337.995	334.418	272.443	327.151	299.143	374.228
132	479.463	343.383	350.282	276.562	345.205	302.379	354.668
133	387.182	287.32	323.967	361.365	262.32	316.249	349.691
134	368.128	316.132	308.636	331.747	307.314	258.222	305.083
135	337.744	284.755	277.12	344.255	306.312	284.04	256.965
136	293.199	315.322	323.035	282.78	243.614
137	288.924	318.118	314.289	271.31	222.698	250.33
138	302.209	308.292	373.073	276.075	226.34	260.278
139	323.741	307.441	275.841	319.986	243.618
140	333.223	358.074	274.834	408.77	254.58
141	258.04	318.168	298.798	249.962	258.939
142	336.166	357.512	297.996	319.832	299.052	269.676	274.193
143	327.738	322.56	358.092	273.898	326.498	287.533
144	270.231	329.274	379.302	270.804	270.348
145	353.622	335.028	384.072	374.654	317.721	271.865
146	347.421	320.808	285.6	315.635	354.239	315.604	315.257	260.321
147	335.25	336.877	293.875	312.736	354.345	328.115	271.098	297.085	314.633
148	328.232	293.092	316.026	300.78	310.222	328.764	324.145	283.433
149	370.673	306.854	385.033	257.679	282.345	336.056
150	333.581	298.88	298.894	327.897	297.885
151	332.996	272.114	298.602	360.792	304.439	317.382	346.21
152	297.607	323.777	282.204	296.324	347.338	298.006	295.91	320.269
153	321.006	271.181	304.506	361.697	329.071	300.786	329.873	290.189
154	306.442	317.942	291.38	307.093	361.185	359.206
155	243.58	255.039	331.645	305.69	366.292	308.078	340.831
156	279.602	304.542	291.394	302.534	372.771	285.812	315.397
157	313.534	314.412	317.809	405.123	330.7	320.463	304.587
158	285.773	330.043	351.233	386.829	313.758	311.08
159	314.988	324.966	296.487	322.757	370.585	336.631	238.107	332.742
160	307.097	289.05	330.701	318.169	371.799	329.927	321.159	344.864
161	293.351	357.315	300.402	324.22	313.745	350.656	355.148
162	308.2	320.367	366.566	337.512	355.015
163	309.007	364.981	399.993	323.978	364.174	417.954
164	336.718	386.288	363	334.595	398.911	321.673
165	356.496	353.498	365.162	308.334	354.622	386.668
166	330.856	431.819	294.656

## Sheet: Pennation
	0	1	2	3	4	5	6	7	8	9	10	11	12	13	14	15	16	17	18
0	28.438	29.326	23.1563	21.3065	18.2816	14.9469
1	28.7968	24.269	23.8119	23.232	20.4202	16.6568	20.0509
2	26.4964	21.719	23.0438	20.2456	18.6809
3	25.4442	28.7085	27.1977	21.7459	19.6322	17.8232	15.7864
4	26.6809	21.6207	22.9178	18.6553	17.7649	14.6977
5	24.4256	22.7421	20.0752	22.0349	20.19	18.013	17.7441
6	26.4004	22.7854	19.3144	21.2939	18.8234	17.576
7	26.6923	18.7456	21.6875	18.0465	17.6809	20.0803	15.5201
8	26.2651	21.4128	22.3301	22.5057	18.2233	18.1091	22.5497	13.6483
9	26.37	21.0636	19.14	18.8209	18.5227	21.4248	21.8656	17.2181	19.3729
10	25.9299	21.5002	18.9618	21.0821	21.6773	23.7182	17.9723	18.3062
11	24.7688	14.0691	23.3861	20.8718	18.3168	30.2835	19.2235	17.3072	18.5303
12	24.6049	21.6622	21.4224	20.2386	17.733	20.3168	17.4957	15.2722
13	22.8631	24.3352	21.1673	20.6541	20.4922	23.3959	17.2327	22.454	17.634	13.7242	17.2999
14	23.8835	23.1073	20.9667	20.4727	21.188	20.9303	19.7475	17.5162	22.2257	15.8603
15	22.3821	20.6318	22.2277	21.2925	21.0915	18.8678	20.7654	16.34	18.917	20.1145	17.5398	14.1607	13.571
16	23.9995	19.2275	16.4211	19.9068	16.0331	21.9538	13.4328	14.8924
17	21.9715	17.9664	17.1481	20.0933	19.4999	25.8424	19.392	17.3895	17.4517	18.2902	17.9049	14.4839	15.6966
18	22.0364	19.7334	18.899	19.0537	19.3131	20.4675	18.0986	19.155	17.2249
19	22.185	18.6848	18.1972	27.8829	18.1023	19.2122	16.5246	17.4693	16.2903
20	23.3505	19.0902	18.7956	25.3861	17.427	17.1111	15.3117	16.5681	12.4854
21	22.3063	21.1904	19.5308	19.2952	18.2288	18.1193	21.1617	15.3493	18.2251	14.5771	15.6116	12.0157	13.4803
22	22.3572	18.8519	18.9161	18.7041	18.972	21.9937	18.1694	19.9674	16.5896	17.5742	13.4802	15.0586
23	22.6584	20.909	19.2078	18.4766	16.6467	21.8471	18.0211	18.0941	17.2436	14.8045	15.8755	16.267
24	22.5834	18.0454	22.5183	19.0899	15.7444	21.524	14.5465	14.8207	17.6203	14.4825
25	22.4194	22.0178	17.3109	17.3757	17.655	22.75	19.0383	17.9263	16.4315	13.7367	14.5739	13.182
26	22.0604	14.5289	17.7746	18.3158	22.2128	19.158	17.052	16.3567	16.3304	16.4135	19.319	15.3844	15.3475	14.3078	12.9691
27	21.9483	25.4488	14.5487	18.3071	19.9359	17.4956	16.3626	16.5191	17.229	13.6242	13.4245
28	22.2514	16.3915	16.9248	22.7221	17.7695	15.0918	14.7585	16.3435	13.005
29	21.5011	19.0534	17.408	17.4808	18.878	17.3731	16.0326	17.9754	17.1051	13.9688	14.4741
30	21.6876	14.7146	18.1642	17.9876	16.6734	18.1222	19.8492	17.0345	16.1358	18.2817	16.1597	16.548
31	20.5904	17.4229	18.3409	16.4872	19.454	18.0957	17.1364	15.6508	15.6665	17.9729	16.8026	15.9556
32	22.0474	19.9939	20.3526	20.8741	17.3825	18.8343	19.0489	21.5711	17.5678	18.9393	16.672	17.232	18.0971	17.4579	17.4036
33	23.0687	20.3656	20.3029	19.21	16.0095	18.2359	17.6871	21.7262	17.8372	17.9572	17.7774	17.6533	13.6818	18.7245	17.0411
34	20.6038	20.7759	16.0426	19.0031	18.516	22.0359	17.9057	17.8836	17.7184	16.8309	19.0328	18.2448	18.1521	16.4381
35	21.1842	18.6955	20.7494	18.8126	15.1779	18.9493	19.9364	16.7721	18.3241	16.961	16.363	15.7045	15.8467	15.446	17.2054	17.8347	15.6959
36	20.3237	20.127	21.2329	18.899	18.1008	20.4837	18.7831	17.8446	16.6203	17.9248	17.0181	15.3112	17.5036	14.9457	16.2
37	19.8182	18.7302	21.1373	19.0055	18.0441	17.4711	18.317	18.3317	16.904	15.6945	16.2993	14.8473	15.8542	16.5605	12.5704	13.6821
38	20.9912	19.8123	21.324	16.7849	17.9905	19.036	17.7751	17.5304	17.7211	17.0363	17.6245	18.6374	16.9343	17.6331	14.4406	15.8459
39	19.9992	20.6912	20.0339	18.403	18.1611	16.9139	16.8402	16.8825	15.9225	15.8349	16.9132	16.1073	13.5405	14.3596
40	20.1669	20.3931	14.9772	18.0107	20.0982	18.9197	17.7465	16.7532	16.3797	18.856	15.7964	16.9039	15.1198	15.0731
41	20.9726	20.971	17.0403	20.8047	14.7283	18.8297	17.9816	16.7466	10.2584	16.5336	14.7619	16.1167	14.6442	14.117
42	22.8843	18.5793	21.0385	20.4044	18.9935	16.1798	18.4904	19.4049	17.0385	17.5344	15.9439	16.6608	16.7859	16.2934	16.8897	15.5142	14.4363
43	18.0725	20.7848	20.9409	16.4688	18.4814	17.7099	16.2	16.6634	15.8536	15.2942	16.5177	14.446	15.7303	14.4862	14.3984
44	20.4926	19.8123	17.8861	19.2704	16.5659	17.5243	16.2571	15.9607	16.6433	15.2152	15.2946
45	20.7113	19.9203	18.6323	21.3042	18.4201	17.4372	18.4392	17.4377	16.2489	15.8526	16.8616	14.8816	15.5124
46	20.832	18.7412	20.5908	17.5843	16.6613	17.3169	12.316	14.8888	15.8588	16.4603	15.0059	15.5492
47	20.4425	19.1049	16.5666	17.5706	21.12	17.0942	17.6863	17.4995	15.2091	16.8353	16.3631	16.0925	16.6798
48	20.2367	19.5671	17.3612	19.7943	17.6287	18.3978	15.6577	16.4237	16.5973	17.2865	17.0463	17.6739
49	20.5799	18.7238	19.2807	17.2084	17.2501	19.8598	17.53	17.4195	15.604	15.494	16.6571	17.3201	16.2688	16.5296
50	20.715	18.8917	18.303	16.3282	17.4875	20.8324	16.1736	16.6359	15.4313	13.8321	12.7278	14.9953	14.0012	12.0782	12.5759
51	14.0174	20.7406	18.9472	20.5853	17.4557	18.1999	17.4171	17.8603	20.8567	17.1143	16.769	17.7018	16.2411	11.8028	14.4483	14.7876	15.8651	14.8785	15.6405
52	12.8059	21.3437	20.5254	20.1194	18.1311	17.5717	18.9566	18.3492	17.5193	18.1816	17.4468	11.5204	16.8101	16.0665	15.7553	16.7026	16.4337	17.7195
53	12.1158	21.5818	17.8502	20.4839	18.3979	16.6284	17.601	17.204	16.7899	16.0743	15.5125	12.925	13.4853	14.7242	13.4418	14.3322
54	15.9168	22.0617	20.5274	19.4803	18.2137	17.8416	17.704	18.7459	16.8654	17.0684	16.6653	14.776	14.5672	14.7612	15.5795	14.7159	14.6124
55	15.8353	19.3191	20.5757	19.8332	18.4305	17.5961	17.6417	20.0787	16.8446	17.0924	16.842	12.9814	15.3162	14.3418	16.5982	15.5626	14.7894	15.5853
56	15.4176	21.1576	20.4699	18.1585	18.6226	17.693	22.6687	17.6297	17.1039	17.7975	13.9029	16.1323	15.3024	17.3593	15.675	15.7527	16.6929
57	16.4499	21.6983	20.5222	18.3478	18.7318	17.6659	21.5283	18.4694	18.1671	17.6471	15.9302	15.5158	17.1818	16.7097	15.3629	16.7283
58	17.0922	22.0132	20.5975	18.2652	17.4959	19.087	18.4883	18.8852	18.0636	17.1847	17.7164	15.7962	15.9581	17.0455	15.8107	14.4391	15.8248
59	21.8236	17.9353	20.7207	18.4377	17.823	17.3844	16.7784	18.1811	18.2245	18.8654	17.1589	16.7517	15.7054	15.9056	15.8251	16.3347	14.7254	15.7279
60	20.8831	17.1584	19.3182	16.7091	19.5528	19.1329	20.5264	18.7574	17.7553	18.2027	17.2449	17.8822	15.6077	16.8902	16.6201	15.7622	16.7788
61	15.7072	19.8649	20.2754	20.4278	17.725	20.5373	21.9685	18.4405	19.2597	19.3663	19.2379	19.6254	15.5789	18.8442	19.3282	18.6972	19.1579
62	19.6971	24.3573	20.7142	14.2938	17.2441	19.8555	20.2318	18.281	18.1891	17.3186	17.6681	18.1265	17.4918	15.0744	16.7425	17.4388	16.6001	17.237
63	20.6425	20.797	19.9466	17.2486	17.8856	17.8049	18.1844	17.5243	16.717	17.4208	15.4547	16.3414
64	20.6249	20.4625	17.4095	18.4469	17.7528	18.1477	16.3884	17.8099	18.8744	16.5053	17.6255
65	16.7686	20.5896	16.6122	20.6873	15.7766	20.9024	19.8419	19.1482	18.1847	18.9483	16.813	16.8459	17.7553	17.9304	16.5124	17.2177
66	20.5668	21.3452	19.0327	22.146	20.0586	18.8202	12.3339	18.2516	18.9057	16.7523	17.7531	19.05	18.2142	18.5083
67	20.625	11.9421	19.881	15.9889	21.3769	18.8734	17.7745	19.7644	18.1134	18.8794	16.9155	17.1275	17.6502	19.3151	17.2514	17.4845
68	20.5809	19.4521	19.3387	15.8326	18.8432	17.6009	19.7495	19.0938	18.4486	17.9693	17.5085	15.7927	16.7428	16.0316	18.5217	17.6373	17.7427
69	20.6741	19.4373	17.6909	18.7117	18.7752	19.5474	21.4181	18.5134	18.8651	22.1066	16.5822	16.3944	16.7984	19.6733	16.104	17.7172
70	20.7548	21.1984	15.8041	20.0501	18.3523	17.9372	23.6594	18.6745	18.5657	17.2349	17.2171	19.4524	16.3176	17.808
71	17.5801	20.8598	19.5671	19.8856	16.0676	18.3589	21.2561	18.4927	18.8813	18.7352	17.2984	17.5883	16.4984	19.342	16.3959	17.9035
72	21.2819	21.5505	20.8857	16.7406	18.8563	18.2863	18.6143	18.8291	16.9715	18.0097	17.3973	18.9174	17.5803	17.4541
73	21.4016	20.6936	19.8872	19.1048	18.094	20.1729	18.031	18.3992	16.1196	17.2026	16.7779	16.9275	15.861	16.6159	14.255
74	21.2925	19.4817	18.8471	17.8448	18.1366	18.4292	19.033	18.6079	16.3705	16.8029	18.404	15.9454	16.6539	14.9628
75	22.7038	22.243	21.4266	20.9371	18.4008	18.6467	18.8067	18.0712	17.7021	16.8139	16.9361	18.9019	16.0782	16.5053	14.5749
76	20.7689	21.378	17.3468	20.5437	19.285	19.5272	18.2018	18.1878	16.9873	18.4026	17.2556	15.3641	14.7123
77	21.236	21.6885	20.7332	19.1027	19.1954	19.2655	18.2805	20.3394	20.2013	17.0618	18.3189	17.103	16.5527	15.8488
78	26.0329	21.4005	20.4211	19.0807	18.4411	19.3514	18.8227	16.2784	18.6158	16.1364	16.4313	15.8197
79	21.6728	20.5643	18.3218	18.6465	17.7648	19.3953	19.9552	16.3818	18.4473	16.4473	16.5759
80	26.4843	10.1714	21.3886	20.977	18.8554	18.4957	19.4532	19.5433	20.5932	19.4398	16.5132	18.5799	16.6613	16.9012
81	27.2391	25.3139	21.5549	19.5144	20.5621	18.4013	19.6879	18.7525	20.8399	16.8031	18.2687	17.8276	16.5418
82	29.5098	25.7999	21.9188	20.6924	20.9209	18.9447	18.0445	19.736	18.7598	15.0289	18.6437	19.8208	16.3709	18.2521	16.8984	14.7428
83	26.2302	25.5986	22.9787	21.5889	16.5242	18.9831	18.7496	14.1804	20.4545	16.9779	16.2418	18.0457	17.0283	14.2503
84	26.9985	23.0792	18.4576	20.8641	20.7782	21.201	18.6636	16.8192	14.0314	17.6158	19.8756	15.994	17.8654	14.3986	15.2041
85	27.1987	22.7516	20.5323	20.9241	19.416	22.0714	19.1107	25.8448	14.3195	16.4608	19.2399	15.9404	17.75	15.0501	15.0773
86	23.2858	21.5825	19.5674	23.0541	23.9018	20.1576	18.014	19.7881	18.6704	20.0066	18.7952
87	23.3679	23.3016	26.1208	18.1157	20.0942	21.5345	23.7087	20.4674	15.943	18.032	17.8567	18.2826	18.8936	17.4651
88	24.3088	23.5322	19.6861	20.5203	19.9049	17.8208	18.3901	18.0994	20.1642	16.4033
89	20.9509	23.3393	19.5398	16.3479	20.7372	20.6825	16.192	18.4697	18.618	19.6593	17.7919
90	21.6066	22.8536	19.7833	18.0105	21.1104	18.8613	18.4595	20.1158	19.056	16.2674	18.2874	16.1216
91	23.6419	26.0516	16.2484	19.052	20.0846	20.979	17.9654	18.9439	18.3584	17.0362	20.1525
92	23.4313	23.1144	19.1249	15.1364	21.2099	17.61	17.5125	17.5971	20.9478	17.4278	18.7509
93	23.4663	21.5353	18.2798	20.8281	19.4192	20.6288	17.3796	16.2967	18.6401	21.0339	16.3443	24.7701	17.6949
94	23.2621	24.6848	26.397	25.4114	22.2334	21.3199	16.0083	17.7654	19.9146	16.4009
95	23.2157	21.1471	20.3581	21.9596	20.4671	19.4302	18.1137	14.3218	18.3461	20.5546	14.548
96	27.6966	23.5959	22.8804	24.1515	24.4663	21.1909	21.4757	18.7099	17.6819	20.4032	16.6357
97	23.7385	20.5425	26.4733	22.2282	21.2947	18.9659	21.4574	22.0902	20.7464	17.0585	15.3582	20.2402
98	23.8742	20.92	23.3277	22.2596	22.2889	22.0521	21.4379	17.0394	17.454	22.0938
99	24.6421	26.5815	28.0518	25.5267	21.867	23.3693	21.5254	21.492	18.5668	17.9603	21.4745	14.2077
100	24.0849	27.1755	26.9908	20.768	18.9221	21.2778	21.2894	19.0609	21.5001	13.9752
101	24.5521	25.8364	22.2874	22.1872	24.3675	19.7355	22.3951	21.614	21.7006	16.2076
102	23.6156	24.3826	22.4388	20.6507	21.2881	24.3916	22.2955	18.8567
103	26.1171	26.7902	28.8244	19.8607	22.9698	19.2127	16.8757	21.9283
104	27.6784	25.8066	30.0181	20.3112	23.359	22.0116	20.2391	18.4992	23.1593
105	29.2799	30.5852	31.6741	18.831	23.2718	22.592	23.0087	21.1793	19.3514	17.729
106	27.3155	29.6431	23.6626	17.1247	24.1178	22.6281	17.1646
107	32.4989	32.5911	27.2274	24.8029	24.4582	23.6171	17.2414	21.6264	18.7667
108	37.7812	29.602	30.7264	24.3411	24.4104	21.0267	23.5196	24.1385	18.4843
109	24.8898	28.1007	24.7015	24.3765	24.2738	19.4589	22.067
110	26.1093	31.2014	36.915	22.1053	24.4251	25.0514	18.9269	20.8605	12.4317
111	26.5338	32.5347	24.7068	24.6214	24.9667	19.2722
112	38.0869	24.228	21.6325	20.1139	25.3637	18.7647	19.8695
113	24.7876	23.5835	22.0488	22.5516	16.603
114	34.2585	23.6691	21.7019	21.0009	17.5636	21.6618	16.5961
115	31.8009	24.4714	21.9023	21.038	23.2433	15.4405
116	17.7261	23.2926	19.048	28.7842	22.0362	16.807
117	16.9971	23.1632	22.1
118	17.7761	22.9435	18.5209	21.3021
119	18.8362	24.4704	21.1538
120	24.8161	18.185	23.7546	21.5554	15.137
121	25.0849	17.9141	25.657	24.9602	21.3463	14.5509
122	25.5369	24.1056	24.6243	21.1527	20.9497	15.6326
123	18.4694	23.6229	25.7088	18.562
124	25.3092	17.5359	26.7807	17.0572
125	25.2286	26.4785	26.7388	18.4104	12.4171
126	25.0662	19.9066	25.1394	28.0984	20.0888	18.1158
127	24.1456	17.4578	24.6675	25.8637	27.6063	19.0542	17.0218	14.3076
128	24.1847	24.6482	23.987	23.6137	24.5904	26.945	20.0783	18.7972	14.1573
129	23.2785	27.2955	22.9077	24.2078	26.5402	25.6498	20.0622	18.823	13.5647
130	23.5394	32.9325	22.3744	21.0913	25.3343	20.3195	18.2165	12.3581
131	28.8353	22.6388	24.1544	26.0825	19.7855	18.1341	12.5802
132	21.4362	23.164	24.4472	25.9331	18.7558	18.3521	14.6184
133	23.2846	30.4584	23.4935	22.4158	26.7221	18.3843	14.6267
134	24.4903	26.9843	26.026	23.0347	26.2252	27.1292	18.9539
135	25.3132	28.0192	30.0416	22.2262	26.2918	24.8722	23.0927
136	28.6612	24.214	25.1113	25.0599	24.287
137	28.5702	23.8306	25.3504	25.9691	30.1466	23.4254
138	26.7939	24.6648	21.846	25.5685	29.8438	21.9456
139	23.44	25.955	25.5246	22.3992	24.1064
140	22.8418	22.5378	25.6096	16.6686	23.4048
141	31.9926	23.7941	26.5934	27.7919	22.627
142	24.8277	22.3884	25.6503	23.7993	26.6164	26.2373	21.0387
143	24.6795	23.7133	21.5467	25.9141	19.7599	20.1634
144	31.6967	23.5756	20.9439	26.2854	22.4191
145	23.8521	22.3255	20.7315	19.87	20.5374	21.8136
146	22.9213	25.2557	27.5201	23.8943	21.2563	22.8038	21.4274	22.0796
147	26.1484	24.994	27.3839	24.3066	21.6806	22.0845	26.1452	21.6072	18.8414
148	25.0216	27.1201	23.0176	25.3397	22.1888	22.0457	19.9674	20.727
149	22.736	24.0516	20.1922	26.7247	21.1586	20.7449
150	26.6604	27.9405	24.9919	24.2523	19.4046
151	25.552	29.8409	24.7379	21.6143	22.9653	18.1936	19.2285
152	27.5832	25.3466	28.1144	24.5806	21.906	23.2219	22.0271	17.9361
153	25.7918	29.4204	23.9961	21.1547	21.1778	23.0316	17.4719	22.6124
154	27.5777	26.5229	27.7389	23.9837	21.4444	15.3282
155	35.2269	33.4695	24.9908	24.2592	21.5689	22.6104	17.5225
156	30.7965	27.235	28.1715	24.4326	21.1288	25.1602	21.9698
157	28.6686	26.9441	23.7246	19.0701	21.3986	18.7714	23.0761
158	31.0846	26.0042	23.2471	20.9177	23.9281	22.5477
159	27.3787	25.5182	27.8052	23.2318	21.376	21.0423	28.0014	18.1844
160	25.8218	26.6842	23.2435	23.1794	19.7634	21.1895	21.3413	18.2559
161	26.7942	21.8235	25.3617	23.4299	22.4015	20.8109	17.7963
162	26.7778	22.2985	19.1158	18.5165	18.4035
163	26.1257	21.0972	17.8316	22.4461	19.0334	13.6406
164	24.538	21.3394	21.7688	22.3181	18.8258	20.3257
165	24.7256	24.694	22.2553	26.0941	21.5148	18.2813
166	26.8949	18.3345	24.0315

## Sheet: X_low
	0	1	2	3	4	5	6	7	8	9	10	11	12	13	14	15	16	17	18
0	433	357	219	263	-24	-90
1	430	384	331	215	253	55	113
2	425	322	210	256	-31
3	419	389	342	202	248	50	66
4	414	312	199	237	87	-80
5	409	363	298	194	238	78	-47
6	407	307	230	189	89	-42
7	405	225	189	43	85	81	-70
8	402	163	250	190	44	76	101	-97
9	403	350	297	172	217	55	194	60	-36
10	399	350	216	159	183	126	72	-42
11	394	264	162	173	212	263	45	63	-45
12	389	342	233	171	30	69	59	-113
13	381	327	286	222	165	110	20	88	57	-117	-99
14	383	338	216	280	226	166	125	55	85	-116
15	376	327	236	214	284	213	162	72	110	69	69	-113	-138
16	376	268	189	156	41	81	-126	-128
17	370	271	221	201	207	292	152	127	52	36	62	-106	-117
18	369	196	200	151	153	27	59	48	-105
19	366	193	199	295	140	147	44	30	-92
20	363	267	189	283	135	43	-2	-89	-163
21	359	309	288	187	191	136	159	17	94	16	3	-159	-158
22	356	259	185	248	199	248	131	149	38	27	-131	-131
23	356	273	253	183	173	247	129	126	36	6	-3	-121
24	355	178	253	134	24	162	45	2	24	-143
25	353	262	275	241	172	253	193	130	25	-8	-25	-170
26	350	192	233	173	246	194	120	86	-16	26	116	9	-6	-129	-171
27	347	320	238	169	230	120	22	-18	7	-149	-162
28	347	225	164	248	115	10	7	3	-166
29	342	245	160	233	214	116	18	-12	6	-132	-151
30	339	182	229	161	181	114	-1	22	6	14	-117	-135
31	338	274	162	190	219	114	21	-34	-6	6	-110	-131
32	337	277	242	287	217	163	208	231	165	119	13	26	6	-102	-123
33	400	331	239	272	178	222	156	232	169	111	89	15	-50	3	-134
34	334	242	184	273	163	237	173	112	90	17	-7	-87	10	-133
35	330	271	241	268	179	161	223	107	176	108	79	8	-42	-68	2	-91	-147
36	437	326	238	263	154	239	176	107	11	-22	23	-88	-3	-136	-140
37	322	230	281	232	147	77	196	165	100		-46	-16	-72	-13	-173	-178
38	430	319	230	172	147	221	187	154	98	11	-31	-52	14	-4	-152	-151
39	319	228	230	147	192	145	97	4	-44	-80	10	-19	-161	-173
40	318	226	166	246	154	187	96	6	-46	-48	-8	-18	-138	-166
41	317	227	178	274	185	147	189	95	-84		-98	-18	-140	-179
42	384	253	315	270	217	170	143	192	145	92	-42	1	-65		-21	-138	-166
43	249	314	224	172	143	182	90	139	80	-54	-1	-21	-26	-143	-172
44	310	219	176	146	137	92	-50	-6	-25	-141	-166
45	309	218	143	203	177	150	155	92	-45	-4	-15	-140	-153
46	309	213	147	171	139	91	-24	-65	-3	-22	-136	-149
47	307	214	192	171	213	92	141	94	-90	-1	-22	-129	-142
48	306	215	170	196	140	94	19	-78		-18	-120	-132
49	306	245	213	195	167	196	136	90	13	-86	-5	-23	-126	-145
50	307	212	208	167	131	208	84	136	-9	5	-112	-12	-49	-170	-186
51	362	369	245	305	235	204	167	133	207	85	138	92	-3	-54	-96	-30	-38	-144	-153
52	349	368	301	246	202	166	134	172	134	86	6	-93	-45	-87	-22	-32	-132	-132
53	339	371	242	305	206	167	130	170	137	80	-5	-119	-46	-50	-169	-176
54	367	368	305	252	205	133	168	180	140	84	2	-57	-96	-32	-46	-149	-157
55	366	363	304	254	207	132	168	198	140	85	5	-87	26	-98	11	-45	-146	-155
56	367	368	303	203	133	168	227	137	86	8	-81	25	-91	9	-37	-137	-143
57	372	370	303	206	135	169	215	152	89	9	24	-80	8	-32	-137	-135
58	376	372	304	206	168	136	176	154	144	88	7	17	-79	2	-35	-145	-142
59	371	242	305	208	237	196	161	136	171	153	86	5	12	-84	-5	-27	-143	-148
60	305	244	210	160	138	213	166	151	164	144	87	7	-87	-2	-20	-139	-143
61	375	303	209	215	161	139	240	159	146	148	92	16	-22	9	-10	-107	-122
62	305	269	215	201	165	140	223	209	144	157	136	88	8	-105		-17	-128	-140
63	304	215	220	165	166	139	88	6	-3	-20	-136	-144
64	305	216	169	178	141	91	-75	4	-5	-124	-128
65	240	304	240	216	159	195	163	187	90	16	22	-69	2	-6	-125	-138
66	304	216	140	198	166	184	-23	94	22	27	10	2	-100	-117
67	306	200	217	161	200	139	203	197	92	17	26	-62	3	2	-110	-128
68	307	215	262	160	138	200	196	159	92	15	-33	20	-74	-13	2	-110	-130
69	307	218	245	141	216	166	217	97	19	164	22	-72	-13	10	-125	-123
70	308	220	163	263	141	206	231	98	17	35	-3	6	-121	-121
71	337	309	220	262	163	140	201	212	99	17	82	41		2	-122	-123
72	314	225	270	166	144	210	98	21	32	-65	1	-1	-113	-125
73	316	225	272	171	140	235	99	20	27	-61		-11	-129	-144	-210
74	316	222	260	170	142	214	101	26	35	4	1	-120	-135	-205
75	426	373	319	275	173	145	220	101	14	43	5	9	-121	-143	-196
76	374	320	222	273	149	228	103	44	6		-106	-149	-197
77	320	281	261	154	217	109	29		-25	17	6	-109	-130	-175
78	433	321	274	154	219	109	57	-2	9	-114	-137	-183
79	325	277	152	223	210	110	-31	1	7	-105	-132
80	438	180	326	281	157	111	61	-7	126	-28		6	-108	-134
81	439	418	328	161	185	55	114	80	-22	10	3	-89	-138
82	425	390	332	284	268	161	221	179	116	35	76	-24	19	18	-94	-167
83	444	423	386	333	160	60	116	38	-19	64	14	12	-97	-164
84	400	339	168	247	194	70	122	26	41	62	-19	15	15	-117	-132
85	401	339	290	276	240	203	124	205	45	56	-19	10	10	-112	-144
86	338	294	171	203	183	130	92	88	39	28	-70
87	346	309	277	174	244	205	119	135	69	-28	74	48	23	-87
88	401	350	243	138	79	-32	83	45	43	-90
89	397	352	245	170	142	85	-44	87	58	39	-75
90	401	354	250	98	146	78	-22	112	64	-88	32	-120
91	357	326	173	102	87	148	48	98	55	-83	48
92	358	320	246	165	150	76	-22	39	59	-77	-81
93	363	269	191	150	111	92	69	-32	57	59	-86	17	-90
94	364	329	295	235	100	155	-33	63	59	-83
95	369	272	213	196	158	95	100	-51	70	67	-91
96	460	373	328	294	237	161	103	97	62	69	-66
97	377	308	347	285	227	119	107	169	127	53	-79	68
98	381	279	237	174	114	53	131	43	-57	86
99	383	352	253	303	175	240	141	114	37	73	86	-91
100	387	359	315	178	218	204	118	88	85	-91
101	392	359	233	184	253	139	124	116	93	-55
102	397	358	189	230	149	106	117	-37
103	402	268	331	236	194	101	-43	99
104	412	270	337	241	199	136	104	-26	104
105	419	282	347	236	204	141	199	95	107	-31
106	416	343	227	227	207	143	-38
107	427	353	286	274	213	151	59	131	-17
108	435	293	354	218	277	172	155	217	-17
109	424	350	222	280	160	-5	113
110	429	299	369	269	224	164	-8	98	-118
111	295	367	286	226	166	-2
112	377	227	270	174	168	108	-1
113	433	281	184	20	-57
114	412	230	272	97	64	15	-55
115	368	233	275	180	23	-65
116	250	232	174	181	15	-57
117	247	233	14
118	253	234	170	12
119	263	238	12
120	381	260	236	14	-65
121	384	262	245	183	15	-69
122	385	242	182	188	16	-60
123	269	243	147	-1
124	389	269	150	-15
125	390	187	150	1	-93
126	391	279	184	154	102
127	390	268	246	186	153	97	-9	-68
128	389	358	299	243	184	151	104		-69
129	388	364	242	300	188	147	104	-1	-85
130	387	311	241	288	185	104	-1	-97
131	369	242	299	187	101	-1	-87
132	381	244	301	188	100	-2	-70
133	386	375	244	290	188	-10	-66
134	389	367	297	242	309	188	-4
135	357	302	333	238	308	182	24
136	328	243	302	183	30
137	328	241	302	184	156	26
138	326	243	284	183	154	20
139	241	305	183	187	27
140	237	285	181	125	21
141	378	238	304	184	17
142	388	342	290	236	303	177	7
143	355	237	281	177	94	1
144	374	234	275	176	10
145	359	231	272	172	92	6
146	440	404	360	232	274	188	94	8
147	439	402	358	232	276	185	170	95	-9
148	441	357	230	296	163	184	87
149	438	230	265	172		127
150	439	358	230	288	-11
151	397	364	229	272	159	-22	116
152	437	394	357	227	272	161	90	-21
153	437	362	227	269	180	159	-27	122
154	437	397	356	225	269	-44
155	441	408	338	224	268	154	-31
156	435	395	352	223	264	158	140
157	434	350	221	257	146	-28	152
158	434	391	336	261	220	151
159	425	384	346	211	257	138	95	-36
160	424	345	328	210	251	139	70	-43
161	425	373	343	331	210	259	60
162	420	203	249	52	97
163	413	362	234	201	90	-102
164	415	366	285	200	238	64
165	413	372	243	275	194	81
166	412	232	136

## Sheet: X_high
	0	1	2	3	4	5	6	7	8	9	10	11	12	13	14	15	16	17	18
0	734	631	536	631	283	260
1	730	729	680	533	643	450	459
2	738	675	527	619	278
3	721	650	621	518	607	404	462
4	717	660	514	623	456	312
5	722	702	668	521	611	460	305
6	728	666	636	537	460	296
7	708	628	521	403	454	404	296
8	708	502	589	512	402	459	404	317
9	735	752	741	573	651	370	536	467	282
10	711	712	616	504	518	414	457	281
11	712	754	471	537	621	508	399	460	287
12	765	750	615	548	422	408	463	261
13	737	665	659	607	534	424	432	398	461	320	258
14	760	724	590	694	617	534	491	465	398	259
15	772	757	604	580	679	630	533	493	495	404	459	300	260
16	765	707	674	545	468	401	305	256
17	766	731	703	607	627	604	548	571	461	422	460	307	256
18	763	611	635	556	552	363	453	415	252
19	758	612	629	597	571	552	458	418	283
20	772	717	613	609	565	447	421	269	251
21	766	736	728	600	631	549	528	472	500	463	419	302	252
22	753	704	600	696	614	624	561	537	450	412	298	249
23	754	678	696	613	654	629	565	560	456	468	422	247
24	753	619	623	544	459	522	521	466	408	251
25	742	636	756	694	618	614	605	542	447	464	420	251
26	755	743	711	605	620	608	556	541	376	447	497	459	413	284	250
27	730	634	752	590	616	538	444	372	406	291	250
28	742	709	606	611	535	448	454	406	247
29	737	674	608	675	626	541	449	366	408	287	248
30	746	720	692	600	656	545	350	446	456	404	281	248
31	749	761	592	673	627	546	443	394	457	404	272	243
32	734	696	652	687	700	581	624	616	615	532	451	450	403	265	241
33	770	735	646	701	696	676	599	610	608	545	526	448	475	404	250
34	738	641	675	711	587	611	613	549	530	446	361	259	403	249
35	739	713	639	707	694	574	616	548	604	545	531	447	390	342	401	254	245
36	868	742	630	707	590	646	597	547	448	372	450	376	405	295	249
37	755	661	684	657	592	507	636	604	546	445	378	456	332	406	297	250
38	871	760	631	659	596	675	645	617	550	441	373	320	447	405	297	248
39	752	640	657	585	638	624	546	443	386	348	448	409	299	255
40	724	633	686	703	546	627	541	445	397	323	458	412	292	255
41	746	629	650	684	732	570	636	543	588	445	361	407	283	255
42	778	714	744	689	666	668	575	630	616	546	383	442	332	451	409	284	253
43	710	734	622	653	572	630	552	615	552	396	447	460	413	285	253
44	715	629	609	551	604	538	397	454	414	289	251
45	717	630	563	588	623	597	602	541	399	457	414	294	252
46	732	661	550	649	615	546	571	419	456	415	290	252
47	727	647	688	642	604	550	610	541	376	458	418	292	254
48	749	647	658	621	618	545	515	371	460	416	295	259
49	739	697	651	687	658	621	618	545	518	371	460	419	293	260
50	751	668	680	666	592	616	551	623	444	515	363	456	418	293	260
51	1033	819	704	753	735	680	663	583	615	550	621	541	447	579	367	466	419	296	260
52	1026	789	739	692	670	648	575	633	615	544	444	587	401	375	465	420	304	262
53	1059	789	720	744	668	649	584	637	614	547	443	376	469	420	304	264
54	980	803	747	692	675	580	650	633	616	549	441	402	366	465	421	300	261
55	986	840	748	688	672	586	653	621	617	549	439	436	510	370	453	422	299	261
56	960	801	748	676	586	651	598	619	549	440	438	512	371	454	421	300	261
57	927	791	746	671	583	651	607	609	548	442	513	369	455	421	305	261
58	910	785	744	673	655	575	635	600	613	548	441	514	363	456	420	303	260
59	782	716	737	668	714	684	667	572	635	599	546	439	513	364	456	416	300	260
60	734	741	649	669	566	657	573	600	641	608	545	438	367	456	414	299	260
61	902	731	647	650	665	564	643	642	604	604	543	441	536	455	415	300	264
62	730	610	618	782	651	557	637	668	604	641	609	545	443	389	456	414	302	264
63	754	629	654	670	651	623	552	445	459	416	302	261
64	744	631	660	640	619	552	373	459	414	303	259
65	758	749	763	628	707	601	590	633	551	440	516	366	460	413	303	262
66	738	631	580	595	583	632	653	548	443	517	462	414	296	262
67	742	889	644	694	594	585	683	626	555	445	517	365	464	413	296	262
68	740	652	701	696	585	683	625	602	547	444	397	517	371	470	413	293	262
69	754	662	769	595	677	601	616	550	446	541	524	376	473	412	316	263
70	734	637	694	705	598	675	601	544	454	516	471	416	316	262
71	854	746	659	720	699	603	601	677	543	452	571	515	470	416	314	262
72	754	626	716	692	599	691	551	449	524	362	470	417	310	264
73	752	644	715	623	617	667	544	442	522	348	467	417	307	263	227
74	752	668	755	657	616	688	544	439	519	467	415	307	262	229
75	845	780	741	706	635	599	674	539	451	510	464	411	305	264	227
76	803	736	709	706	583	661	536	470	463	414	291	265	226
77	738	689	687	589	679	536	443	358	330	464	415	307	265	227
78	816	764	734	605	699	544	469	475	416	305	264	225
79	762	735	625	698	710	544	328	474	416	301	262
80	814	1059	769	728	616	544	458	372	533	324	473	416	298	258
81	794	802	759	599	600	478	541	498	321	472	418	283	257
82	735	748	738	715	694	608	691	607	540	567	499	324	470	416	282	257
83	801	789	795	749	646	447	540	566	319	503	469	416	282	257
84	747	747	626	675	598	426	545	459	571	506	325	473	417	301	254
85	741	748	723	701	674	580	536	519	564	506	322	472	418	294	253
86	749	716	629	585	545	541	554	498	469	417	286
87	744	689	609	637	685	591	452	536	560	351	507	465	419	290
88	789	747	694	534	458	352	499	464	410	293
89	891	778	723	709	539	446	377	503	464	413	288
90	830	760	696	529	533	484	347	494	463	297	419	258
91	749	677	687	529	463	535	469	502	466	300	414
92	731	683	687	690	526	506	366	465	410	298	256
93	767	683	653	543	508	457	513	367	465	409	298	277	255
94	763	699	619	567	432	533	373	464	410	299
95	787	698	626	571	537	465	502	383	462	408	300
96	799	755	721	645	578	536	447	500	462	410	291
97	738	709	670	658	598	515	451	525	487	467	309	413
98	743	674	588	521	453	368	489	470	310	407
99	760	682	540	644	532	594	483	453	406	460	404	326
100	790	689	642	542	650	581	445	456	404	314
101	786	710	592	538	596	517	447	452	405	304
102	779	725	536	639	511	404	454	312
103	755	570	626	635	529	458	302	406
104	744	594	627	645	534	466	463	298	408
105	738	542	615	668	538	460	536	414	464	294
106	745	625	551	684	523	460	304
107	693	603	576	595	520	449	448	457	301
108	671	559	627	530	611	517	455	531	293
109	815	654	529	614	449	286	413
110	795	549	595	638	533	443	294	417	284
111	608	632	626	539	446	290
112	602	547	670	544	445	474	285
113	837	628	526	275	273
114	670	552	657	407	441	281	274
115	642	542	652	541	272	274
116	719	558	555	427	279	273
117	749	564	278
118	731	568	565	276
119	710	548	278
120	748	716	570	283	279
121	763	744	533	455	272	269
122	738	553	463	544	281	276
123	708	559	397	291
124	742	709	390	295
125	738	446	391	288	280
126	748	687	461	382	418	292
127	749	698	545	452	385	431	300	278
128	743	689	623	556	465	390	418	295	278
129	761	676	566	623	446	400	418	294	280
130	752	544	571	657	455	413	289	281
131	666	572	625	450	420	289	279
132	856	580	644	456	438	291	276
133	767	654	562	645	444	300	279
134	751	676	599	568	610	440	296
135	688	580	603	577	608	461	277
136	614	552	619	460	269
137	611	555	611	452	376	275
138	622	546	651	453	374	276
139	559	607	454	503	268
140	565	637	450	529	271
141	630	552	598	430	275
142	717	694	583	551	597	443	279
143	676	555	635	447	418	287
144	636	557	649	440	276
145	706	559	650	541	403	272
146	780	718	639	543	623	500	406	267
147	767	732	644	538	625	508	436	387	301
148	761	643	541	590	468	508	408	281
149	801	531	644	423	278	458
150	764	647	521	608	280
151	722	626	520	626	458	291	457
152	725	709	631	517	613	453	382	295
153	749	624	525	624	503	454	299	406
154	734	706	638	525	623	309
155	673	653	663	523	628	457	305
156	705	692	636	520	632	439	451
157	739	656	532	656	471	287	450
158	711	713	680	642	527	457
159	732	701	634	529	622	470	328	293
160	723	627	652	524	618	465	389	300
161	708	723	635	647	517	603	411
162	717	513	606	380	444
163	714	721	630	520	450	313
164	744	746	642	529	632	382
165	763	719	603	577	544	464
166	734	658	423

## Sheet: Thickness
	0
0	123.326
1	124.762
2	125.494
3	125.387
4	125.2
5	125.086
6	126.796
7	126.67
8	128.752
9	128.527
10	128.42
11	128.634
12	129.379
13	130.251
14	128.566
15	130.684
16	130.967
17	130.899
18	131.294
19	131.896
20	131.901
21	132.712
22	131.104
23	131.566
24	132.284
25	133.07
26	133.167
27	133.568
28	134.032
29	133.152
30	133.1
31	132.806
32	134.277
33	134.157
34	133.933
35	132.636
36	134.188
37	135.06
38	135.966
39	135.29
40	136.29
41	136.671
42	137.636
43	137.388
44	136.607
45	136.689
46	137.094
47	136.315
48	136.856
49	135.247
50	137.369
51	137.247
52	138.301
53	138.621
54	137.843
55	138.117
56	138.693
57	138.432
58	138.275
59	138.577
60	138.363
61	138.197
62	138.069
63	138.241
64	136.724
65	137.433
66	136.263
67	136.069
68	136.773
69	137.623
70	137.399
71	138.119
72	138.192
73	138.11
74	138.286
75	138.028
76	138.118
77	136.472
78	138.143
79	137.886
80	137.008
81	137.426
82	136.781
83	135.466
84	133.991
85	135.123
86	136.101
87	134.374
88	135.668
89	134.002
90	133.184
91	133.541
92	133.746
93	133.973
94	133.763
95	132.648
96	132.341
97	131.056
98	131.01
99	130.755
100	130.123
101	129.966
102	127.558
103	128.569
104	128.013
105	127.504
106	128.077
107	124.93
108	124.827
109	124.164
110	124.741
111	124.114
112	124.439
113	122.582
114	122.779
115	122.787
116	123.588
117	122.803
118	122.999
119	123.165
120	122.437
121	117.966
122	122.173
123	120.452
124	121.383
125	121.321
126	121.43
127	121.656
128	122.38
129	121.953
130	122.025
131	122.187
132	120.838
133	121.162
134	121.288
135	121.668
136	121.736
137	121.51
138	121.016
139	119.891
140	121.509
141	121.211
142	121.263
143	121.277
144	122.969
145	124.04
146	122.774
147	123.308
148	122.553
149	123.399
150	124.148
151	123.891
152	124.395
153	123.754
154	122.929
155	124.339
156	124.12
157	123.383
158	123.825
159	126.246
160	125.868
161	122.817
162	124.846
163	125.72
164	125.601
165	126.53
166	125.837
