# Supplementary material for: UltraTimTrack: a Kalman-filter-based algorithm to track muscle fascicles in ultrasound image sequences
Source: PeerJ Comput Sci. 2025 Jan 24;11:e2636. doi: 10.7717/peerj-cs.2636 (PMC11784871; doi:10.7717/peerj-cs.2636)
Supplement: Supplemental Information 5 — See readme for instruction. [file peerj-cs-11-2636-s005.zip › RUB_ultrasound_study-main/data/ultrasound/TA_video/DL_Track/exampleVideoTA_Verheul_2022_original_parms.xlsx]

## Sheet: Fasc_length
	0	1	2	3	4	5
0	791.863	801.156	1210.35	804.536	594.434	748.456
1	800.636	1210.87	787.183	750.258
2	829.478	1210.33	787.179	751.041
3	829.738	1210.33	787.18	750.011
4	800.952	830.019	1210.61	787.462	749.78
5	799.406	828.981	1210.63	785.914	745.907
6	800.944	829.753	1210.6	785.122	746.421
7	800.954	830.021	1210.87	795.489	748.233
8	800.96	830.027	1210.87	810.003	748.24
9	800.948	830.015	1210.6	809.991	747.196
10	800.948	817.8	1210.6	804.289	747.196
11	800.948	817.8	1211.91	809.991	745.392
12	817.792	1211.9	802.728	745.384
13	820.279	1219.02	831.884	604.56	744.275
14	820.28	1220.85	833.443	601.007	744.79
15	819.755	1220.32	833.176	744.523
16	819.488	1218.75	928.339	744.001
17	695.94	817.575	1215.84	832.823	744.651
18	715.028	800.699	1212.72	919.928	747.997
19	695.959	792.41	1212.2	888.435	750.082
20	792.402	1184.64	871.263	751.62
21	662.048	782.378	1202.71	861.263	736.508
22	654.33	803.392	1203.21	863.341	735.742
23	817.421	1175.65	874.519	737.536
24	792.246	1220.26	878.57	738.861
25	789.333	1223.3	884.734	749.877
26	776.727	1216.91	900.986	746.871
27	773.735	1207.79	905.659	745.187
28	748.937	1219.12	908.397	749.603
29	726.502	1216.36	881.679	745.259
30	728.579	1216.36	887.416	746.31
31	737.912	1218.97	900.693	746.334
32	729.003	739.92	1222.79	902.427	747.824
33	761.36	1137.24	876.145	743.429
34	730.341	768.915	1110.07	878.054	742.959
35	684.703	739.101	1115.19	888.609	750.608
36	684.703	739.101	1115.19	888.609	750.608
37	792.782	1216.16	895.813	743.256
38	1222.15	742.015
39	821.088
40	1391.85	1204.72	1212.79
41
42	833.109	768.532	673.782	715.237
43	808.742	488.428	830.639
44
45	700.746	889.883	731.918
46	1237.1	1203.41
47	1131.82	1239.03	1214.36
48	1411.79	1214.34	1411.79	1253.39	1236.1
49	1418	1249.89	1233.93
50	1305.01	1408.11	1263.52	1245.42
51	1263.63	1415.08	1271.55	1249.03
52	742.879	743.393	702.58	740.01
53	742.07	752.363	702.465	749.986
54	708.041	733.096	590.979	736.473
55	719.607	698.152	732.694	680.096	605.55	720.858
56	1262.47
57	1211.41
58
59
60	957.127	1255.71
61
62	751.513	585.934	817.749	872.351
63	646.507	730.818	977.35
64	641.072	546.322
65	856.298
66	876.008	597.32	827.188
67	796.37
68	792.796
69	830.74	827.862
70	850.315
71	847.526
72	866.359	848.965
73	862.267
74	875.587	724.545	902.84
75	688.093	494.794	913.931
76	738.981	784.203
77
78
79
80
81
82	1385.21	1220.31	1173.37
83	1394.46	1223.89	1182.33
84	1394.46	1223.89	1182.33
85	1405.1	1246.78	1226
86	1193.42	1408.64	1241.6	1232.69
87	1168.42	1372.45	1211.65
88	1149.81	1371.78	1199.71
89	1160.2	1372.38	1202.13
90	1377.09	1298.07	1216.41
91	740.583	541.393
92	1402.78	1307.02	1156.36	1305.3
93	1245.6
94
95
96
97	1224.14	1231.83
98	1182.03	1242.59
99	808.403
100	751.177	673.937
101	867.474	772.44
102	659.571	758.017	436.529	846.44
103	795.922	782.954
104	836.012	718.31	823.948
105	798.248	813.265
106	1057.69	787.569
107	678.889	1039.39	778.256
108	736.222	1063.92	789.54
109	797.293
110	908.065	812.817
111	878.562	831.577
112	833.924	807.802
113	849.63
114	867.501
115	818.39
116	833.995
117	817.464
118	793.879
119	794.127
120	834.996
121	648.31
122	1091.01	1128.36
123	1298.16	1168.22
124
125
126
127
128	655.323	789.55	787.525	689.669
129	792.174	655.039	788.91	667.673
130	780.014	581.988	792.422
131
132	761.061	622.609	793.571	892
133	754.435	620.599	793.617	880.666
134
135	1397.23	1263.58	1289.82	1397.23	1231.85	1216.54
136	661.176	881.747
137	1218.89	1405.98	1239.13	1206.89
138	1252.7	1407.09	1238.22	1209.15
139	1221.9	1413	1236.49
140	1200.5	1406.56	1229.57
141	1377.17	1183.93	1229.75
142	1372.82	1372.82	1189.62	1216.38
143
144	832.596	808.543	865.126
145	830.548	805.393	848.269
146	688.352	646.379	791.931
147	710.626	723.684	702.529	715.747
148	731.621	725.193	723.13	716.174
149	727.162	724.718	687.452	713.989
150	760.857	731.803	778.497	734.279
151	403.743	738.741	748.457	682.352	723.27
152	696.188	741.544	777.488	727.457
153	690.659	695.873
154	561.908	714.447	719.59
155	1400.78	1216.07
156	1247.64
157
158
159
160
161
162
163
164	1040.57
165	769.78	794.605
166	862.345	617.906
167	721.174	753.246
168	752.763	752.36
169	733.946	749.54
170	743.414
171	660.927	739.777
172	655.108	799.956
173	674.276	788.006
174	658.08	789.732
175	799.225
176	782.859
177	796.963
178	813.951
179	813.591
180	853.134
181	851.585
182	875.161
183	799.529
184	802.799
185	747.591
186	1173.21
187
188	776.542
189
190
191
192	795.32	849.729
193	538.075	812.617
194	795.917	891.133
195
196	1212.47	1400.63	1217.06
197	1165.39	1405.16	1224.59	1207.98
198	1396.83	1194.01	1396.83	1241.05
199
200	1386.07	1185.91	1243.67
201	1223.52	1240.87
202	1370.59	1228.16	931.528	1226.9
203	1226.52	921.727	1196.69
204	1259.84	924.461	1228.73
205	1311.99	931.321	1253.51
206	1315.8	974.284	1257.13	898.809
207	679.327	716.092	622.177	709.921	878.034
208	681.454	724.952	622.056	716.076	824.045	886.268
209	1293.34	976.132	1300.16	896.411
210
211
212
213
214
215	1217.64	1253.42
216	1213.99	1228.54
217	1214.7	1230.72
218	1226.37	1246.6
219
220
221
222	1157.33
223	1171.61	1058.51
224	1130.83
225
226	1165.63	1196.28
227
228	734.906	656.395	777.984	771.069
229	827.787	764.832
230	758.471	805.137	764.853
231	760.62	860.958	763.939
232	842.772	750.496
233	1024.19	743.239
234	648.021	996.018	745.475
235	1044.08	751.54
236	967.854	753.475
237	974.532	755.129
238	992.821	777.555
239	973.698	777.481
240	962.872	1117.83	825.988
241	967.927	1109.87	840.962
242	946.756	825.13
243	1014.48	897.019
244	1050.58	900.252
245	1050.57	849.612	867.494
246	1049.48	767.88
247
248	779.855
249
250
251
252
253
254
255	1401.88	1213.89	1401.88	1245.85	1219.93
256	1373.74	1245.75	1403.93	1226.64
257	1378.22	1245.57	1267.85
258	1213.96	1408.6	1241.1	1229.8
259	1140.81	1331.84	1151.49
260	1158.69	1362.57	1209.13
261	1370.92	1178.47	1234.09
262	1365.12	1240.81	1221.1
263	1375.36	1233.2	900.986	1250.23
264	1241.78	885.613	1237.72
265	1255.65	1235.4
266	1247.49	903.393	1264.71
267	755.074	516.045	823.157
268
269
270
271
272
273	738.36	434.312	766.093	655.211	785.074
274	731.719	680.911	458.178	797.524	737.17
275	1411.73	1235.75
276	748.028
277	1203.54
278	1203.54
279	1227.4
280	1197.17	1005.96
281
282
283
284	784.259
285	786.119	732.351	662.375
286	678.874	807.702
287	625.899	800.036
288	621.013	811.076
289	652.279	677.196	807.618
290	834.908
291	688.482	849.185
292	768.636	819.626
293	660.719	791.993
294	1057.12	773.119
295	1058.43
296	1058.68
297	1049.8
298	1056.87	482.247
299	1056.85
300	996.162	1027.15	468.167
301	989.627
302	951.478	480.801
303	965.325	480.803
304	947.285
305	964.245	482.73
306	628.948
307	778.498
308	761.476
309	1212.53
310	750.209	857.571
311
312	1241.86
313
314	1170.88	1188.74
315	1170.88	1188.74
316	1209.24	1411.71	1239.13
317	1370.63	1230.49
318	1316.4	1238.86
319
320	1277.7	1318.62
321	1265.33	952.272	1306.37	949.292
322	1275.86	1361.55	945.367
323	710.126	669.567	591.475	711.232	847.713
324	711.407	673.302	709.033	830.563	859.207
325	711.189	670.164	702.694	803.146	913.552
326	714.033	674.463	713.939	787.841	897.092
327	709.726	670.97	702.527	802.927	906.9
328	744.946	679.339	632.132	823.135	699.069
329	796.308	744.981	990.923	855.48
330	790.625	686.359	981.409	875.825
331	794.231	649.926	820.533
332	757.908	694.376	980.741	869.98
333
334	750.817	685.717	771.488	785.931
335
336	469.825	941.27	974.581	863.793
337	1314.29	1209.49	931.112
338	1409.8	1228.88
339	1404.06	1223.72
340	1406.67	1225
341	1182.98
342	1218.95	1239.23
343
344
345
346	1223.55	1197.56
347	1226.97
348	1095.91	1260.31
349
350	1282.72
351	1283.37
352	1290.87	1319.08
353	815.228	645.267
354	618.128	685.324	554.312
355	563.239	672.956	578.353	992.735
356	559.032	713.248	617.437	862.37
357	497.615	777.7
358	647.937	711.086	813.932
359	647.578	836.074
360	1078.09	641.17	776.321
361	1068.69	746.776	780.122
362	1063.19	736.139	786.781
363	1061.38	740.02	787.309
364	1058.53	733.333	776.997
365	1061.63	752.648	779.288
366	1048.75	710.487	777.416
367	1053.94	660.221
368	1023.95	763.552
369	1017.81	999.359	654.936
370	1019.96	736.41
371	1007.05	794.898
372	606.249	762.771
373	757.915
374
375
376	824.182	726.587
377	707.215	521.412	708.136
378	597.2	934.411	552.413	775.416	678.86
379	598.04	581.287	658.518	691.832	655.988
380	588.213	830.036	815.143	691.974
381	588.537	827.4	822.217	714.621
382	835.49	801.826
383	1359.29	1006.15	1197.12
384
385	1395.98	1228.1	1189.44
386	1400.12	1242.05	1200.59
387	1406.83	1259.07	1213.97
388	1350.07	1411.5	1251.77	1217.72
389	1384.19	1336.66	1176.29	1248.01
390	818.632	768.867	704.484	806.163	729.907
391	975.62	768.06	696.925	795.499	732.905
392	768.405	707.617	677.853	734.547
393	770.425	624.103	687.777	788.19	736.926
394	770.627	642.225	777.658	742.614
395	768.376	776.379	757.049
396	769.435	760.447
397	768.524	760.116
398	770.042	759.019
399	766.48	762.1
400	954.718
401
402
403
404	737.562	764.468
405
406	929.938
407	1108.18
408
409
410
411
412	1114.98	1269.06
413	1087.31	1251.23
414	1179.68
415	1170.03
416
417	914.72
418	614.508	919.033
419	919.72	726.094	563.392
420	797.681
421	778.891	674.984
422	571.206
423	581.689	966.445
424	520.471	916.581
425	943.457
426	916.893
427	921.869
428	682.75	940.88
429	807.928	681.992	518.474	809.09
430	673.738	784.504
431	680.045	800.946
432	892.109	669.956	803.266
433	774.87	811.649
434	575.196	786.933
435
436	781.535	569.02	770.028
437	1315.95	976.276	1069.25	1166.51
438	761.737
439
440
441	1337.1	1136.89
442	1381.28	1174.96	1119.14	1045.42
443
444
445
446
447	1385.77	1224.77
448	1410.02	1410.02	1240.44	1199.7
449	778.822	851.609
450	1413.85	1051.92	1223.05
451
452	1197.32
453
454
455
456	1409.07	1236.04
457	1400.86	1103.53	1009.62	1234.06
458	1404.68	998.695	1231.03
459	569.478	658.139	616.682
460	569.7	662.338	610.257
461	730.368	552.769	686.504	654.533
462	718.025	713.732
463	619.803	718.125	622.229	710.054
464	725.371	718.146	614.191	708.291
465	709.847	719.013	628.578	708.952
466	696.26	718.497	622.764	708.696
467	710.423	717.672	590.292	706.603
468	584.57	722.706	639.582	708.676
469	1215.29
470	1408.4	1221.44
471	1140.8	1227.78	1284
472	1138.98	1224.54	1279.42
473	1238.23	1273.77
474	1231.09	1267.94
475	1216.67
476	1223.76	1238.95	1044.7
477	1189.95	1192.87	1223.42	1030.21
478	1199.89	1226.96	1036.69
479	772.685
480	723.792
481
482	626.928	722.383
483	1181.36
484	942.295	693.242	885.721
485	1183.22
486	984.28
487
488	723.29	651.308	761.592	682.447
489	830.054	1026.19	654.446	646.352
490	830.418	812.384
491	626.932	797.086
492	775.593
493	643.712	752.926
494	752.61
495	757.993
496	757.993
497	759.388
498	760.004
499	763.552
500	751.247
501	782.446
502	525.167
503
504	708.991
505	1133.45
506	737.578
507
508
509
510
511
512
513
514	1385.02	1218.99
515	1383.89	1209.28
516	763.787	745.346	702.139
517	763.837	749.182	713.677
518	759.403	714.454
519	702.027	649.757
520	1218.16
521
522
523
524	1106.41
525
526	725.424	740.115	646.773
527	731.566	779.192
528	729.508	710.903
529	523.797	728.801	709.268
530	520.659	729.861	707.592
531	520.654	729.083	709.124
532	520.398	729.858	714.522
533	520.392	729.848	714.764
534	528.86	729.456	717.322
535	525.931	731.041	720.925
536	527.464	734.487	697.024
537
538
539
540	1294.17
541
542
543
544	1220.03	1241.73
545	1216.71
546	709.993
547	557.916	740.924
548	1335.55	1127.25	1185.61
549	1230.09
550	1254.88
551	1251.72
552	1230.5
553	842.042	735.798
554	775.567	521.942	644.829	539.261	775.688
555	699.949	582.273	848.148
556	398.6	863.227
557	395.745	801.604
558	421.458	894.952
559	795.442
560	789.533
561	796.516
562	858.954
563	868.031
564	895.31
565	856.139
566	871.741
567	564.773	834.616
568	712.041
569
570	1142.22	1204.42
571	722.389
572	1271.76	1173.75
573	1188.86	1045.96
574	1193.26	1046.36
575
576
577
578	1398.38	1208.41	1207.92
579	1387.07	1215.36
580	1390.47	1223.43
581	1380.57	1211.68
582	1404.42	1193.6
583
584	753.372	725.25
585	753.372	725.25
586	564.469	753.862	737.131
587	756.358	668.845
588	739.264	597.038
589	753.771	723.923
590
591
592	742.787	716.911
593
594
595	733.666	795.827	599.483	684.992	642.608
596	732.381	788.575	590.571	683.446	645.387
597	526.669	794.418	728.348	640.229	718.94
598	542.837	735.28	728.365	655.456	715.019
599	523.206	683.332	729.058	718.473

## Sheet: Pennation
	0	1	2	3	4	5
0	15.7056	15.0006	13.8705	15.5168	18.7899	16.0311
1	15.0095	13.8662	15.7612	16.0009
2	14.6811	13.9185	15.7866	15.9992
3	14.6796	13.9204	15.7879	16.0184
4	15.6203	14.6785	13.9232	15.788	16.0275
5	15.6197	14.679	13.8836	15.7904	16.0888
6	15.6201	14.6828	13.9227	15.8194	16.0854
7	15.621	14.6791	13.9216	15.6767	16.053
8	15.6205	14.6791	13.9216	15.4807	16.0529
9	15.6192	14.6774	13.9222	15.4794	16.0698
10	15.6192	14.8172	13.9222	15.5546	16.0698
11	15.6192	14.8172	13.9066	15.4794	16.101
12	14.8164	13.9052	15.5757	16.1004
13	14.8159	12.9028	15.2215	18.534	16.1524
14	14.8162	12.8819	15.2041	17.629	16.1434
15	14.8215	12.884	15.2041	16.1449
16	14.8221	12.8985	14.1883	16.1523
17	16.1205	14.8041	12.8521	15.1461	16.0972
18	15.7807	14.9915	12.8604	14.1556	16.0157
19	16.1204	15.1156	12.8959	14.5033	16.0042
20	15.1155	13.017	14.6885	15.977
21	16.7259	15.2297	13.9704	14.8182	16.2335
22	16.9091	15.0099	14.0282	14.8701	16.3022
23	14.8399	13.1478	14.7404	16.2585
24	15.2055	12.9767	14.7391	15.2918
25	15.2682	12.9726	13.685	15.1251
26	15.4159	13.0091	14.5113	16.1595
27	15.4117	12.9922	14.4339	16.1493
28	15.8197	13.0071	14.4372	15.1259
29	16.1097	12.9306	14.6126	16.1265
30	16.1078	12.9972	14.6314	16.1608
31	15.9578	12.9928	14.5176	16.1582
32	15.6621	15.9574	12.9691	14.4928	15.158
33	15.6012	13.2535	13.6819	15.1828
34	15.5743	15.4715	13.3601	14.647	16.1664
35	16.4345	15.9385	13.3689	14.5698	15.0625
36	16.4345	15.9385	13.3689	14.5698	15.0625
37	15.212	12.9748	14.5629	16.2331
38	12.919	16.2447
39	15.6666
40	22.9035	25.2994	25.1738
41
42	13.3712	14.1383	15.9055	15.1431
43	12.3663	19.3906	12.6022
44
45	14.7576	12.0994	14.3013
46	28.0449	28.5846
47	31.2311	29.3045	29.7058
48	29.6478	32.4778	29.6478	31.8151	32.1011
49	31.1212	33.4568	33.7288
50	30.8603	29.651	31.437	31.7074
51	33.0274	31.0889	32.9076	33.2546
52	14.6535	14.6428	15.2498	14.4285
53	14.6975	14.485	14.322	13.3494
54	14.5526	15.2661	16.7962	14.8882
55	16.1944	16.2765	15.2307	16.1677	17.3552	15.9142
56	33.261
57	24.1831
58
59
60	12.4814	11.3617
61
62	16.6819	19.6822	16.6708	15.5312
63	17.933	14.9177	13.8119
64	17.1111	19.4601
65	15.1468
66	15.0996	18.0228	14.7101
67	15.1561
68	15.3133
69	14.6862	14.7054
70	14.5171
71	14.4244
72	14.5987	14.4208
73	15.1831
74	14.4811	16.2234	14.7395
75	16.8785	21.5864	14.6078
76	16.6819	15.3076
77
78
79
80
81
82	20.7997	22.8356	23.5626
83	24.5039	26.7565	27.4455
84	24.5039	26.7565	27.4455
85	28.2235	30.2974	30.6286
86	32.4596	29.3972	31.6386	31.7834
87	20.1384	17.8295	19.5576
88	20.2778	17.6575	19.5726
89	20.2104	17.7296	19.6245
90	20.2547	21.06	22.0515
91	15.8881	20.9077
92	30.5593	31.6999	34.0677	31.7226
93	29.5013
94
95
96
97	20.8388	20.7306
98	22.8058	21.8853
99	14.7914
100	15.0278	15.9472
101	14.8524	15.176
102	16.7564	15.6523	23.3181	14.4529
103	14.9584	15.3151
104	15.6201	16.4232	14.8787
105	16.0469	15.0192
106	13.8185	15.3754
107	16.8535	13.9554	15.5161
108	15.9319	13.7876	15.3686
109	15.2507
110	14.3394	15.0651
111	14.6166	14.7795
112	15.1155	15.103
113	14.5593
114	14.2982
115	14.8981
116	14.6937
117	14.8534
118	15.2469
119	15.2195
120	14.5614
121	20.0013
122	28.4416	27.693
123	23.7425	25.6432
124
125
126
127
128	16.2383	14.2277	14.0581	15.778
129	14.1795	16.1893	13.9895	16.1997
130	14.2088	16.9852	12.9815
131
132	13.7348	16.2426	14.037	12.0185
133	13.7333	16.2377	13.8401	12.0186
134
135	24.8405	26.4509	26.095	24.8405	26.9114	27.1464
136	15.1729	11.8916
137	30.8066	28.2756	30.478	31.0092
138	30.4017	28.3784	30.6303	31.1135
139	32.3825	29.652	32.1307
140	31.1201	28.2184	30.6253
141	19.2702	21.516	20.8935
142	17.8498	17.8498	19.8904	19.5381
143
144	14.3093	14.46	13.7877
145	14.3091	14.4629	13.9379
146	16.7614	18.5468	15.864
147	14.2265	14.8904	13.4533	13.9696
148	13.8892	14.8696	13.0878	13.9684
149	13.9051	14.8497	14.5947	13.9353
150	13.6272	15.0383	13.2226	13.8038
151	24.1338	14.7743	13.5442	13.9434	14.8766
152	14.4569	14.7497	12.4142	13.9356
153	14.9447	14.3527
154	18.0201	14.5161	14.7183
155	26.7948	29.3252
156	21.8816
157
158
159
160
161
162
163
164	13.6994
165	14.7777	14.4561
166	13.9873	18.2996
167	16.4498	15.9838
168	15.9295	16.0185
169	16.2336	16.0612
170	15.168
171	17.6297	16.2701
172	16.7774	15.3314
173	17.3172	15.4272
174	16.6715	15.4137
175	15.3154
176	15.4772
177	15.2433
178	14.8454
179	14.7963
180	14.216
181	14.1303
182	14.945
183	15.0755
184	15.0142
185	15.8607
186	25.6454
187
188	14.7482
189
190
191
192	13.8413	12.2868
193	18.9161	14.1447
194	13.0694	12.83
195
196	28.4365	25.9276	28.3616
197	31.6276	28.1342	30.5816	30.8605
198	26.8206	29.4759	26.8206	28.748
199
200	23.0039	25.4881	24.6555
201	24.8864	24.6489
202	16.7877	18.2347	23.4257	18.2497
203	19.3826	24.864	19.7561
204	20.2914	26.2435	20.6623
205	18.8291	24.9833	19.4402
206	19.9753	25.1901	20.5896	27.1332
207	16.3737	14.6397	15.4834	14.4966	12.1387
208	16.3699	14.5734	15.7375	14.4871	14.2716	12.1573
209	19.1719	24.0529	19.1034	26.081
210
211
212
213
214
215	30.6657	30.0668
216	29.2693	29.0259
217	29.2576	28.9907
218	27.8684	27.5455
219
220
221
222	26.6048
223	24.8682	27.0816
224	29.9868
225
226	24.2606	23.7334
227
228	14.8606	15.8629	13.431	13.5797
229	12.8465	13.808
230	15.0022	15.0332	14.6798
231	15.1628	13.5347	14.8783
232	13.6183	14.9957
233	12.8855	15.0771
234	16.7701	12.9144	15.9115
235	12.6547	15.841
236	13.1685	15.7809
237	14.0457	15.7025
238	13.88	15.3088
239	13.975	15.273
240	14.2862	13.7945	14.6755
241	13.2873	12.9948	14.5234
242	13.4025	14.7055
243	12.8808	13.7553
244	13.6818	14.7036
245	13.0643	14.6839	14.4431
246	13.9152	15.7282
247
248	12.9368
249
250
251
252
253
254
255	27.0388	29.5629	27.0388	29.055	29.464
256	27.5331	29.2572	27.1925	29.5601
257	19.8367	21.2244	20.9608
258	31.1275	28.4093	30.6734	30.8591
259	23.563	20.7757	23.372
260	20.1697	18.1419	19.571
261	16.9556	18.9622	18.2839
262	17.4344	18.5632	18.7756
263	19.5078	20.9441	27.188	20.7453
264	18.6707	24.7334	18.713
265	18.5917	18.802
266	17.7688	23.5044	17.5933
267	14.7828	18.6334	11.7142
268
269
270
271
272
273	15.5144	24.7089	18.4472	17.1866	16.0255
274	15.6363	15.1398	21.7676	13.4115	13.2644
275	29.4792	31.9577
276	15.5104
277	25.9398
278	25.9398
279	29.1329
280	19.0216	22.4578
281
282
283
284	15.0326
285	14.5482	16.6952	17.9275
286	16.9667	14.7206
287	17.324	15.017
288	17.5064	14.9634
289	16.613	16.2272	13.9641
290	14.4969
291	15.9191	14.3034
292	15.4802	14.7158
293	16.7968	15.2383
294	12.6955	15.5014
295	12.6827
296	12.7039
297	12.7509
298	12.6931	21.3015
299	12.8924
300	13.1329	13.8126	21.947
301	13.1798
302	13.4705	21.3808
303	13.3623	21.3814
304	13.5032
305	13.3647	21.2937
306	16.6653
307	13.3852
308	13.0772
309	19.042
310	14.8056	13.3014
311
312	19.6506
313
314	20.5033	20.2714
315	20.5039	20.2721
316	32.4893	29.6125	31.977
317	16.7812	18.2086
318	17.2843	18.0917
319
320	27.1578	26.6646
321	28.4517	34.7327	27.9307	34.8215
322	21.6385	20.779	27.2958
323	14.6895	16.4116	16.4622	14.4502	12.4254
324	14.6769	16.3581	14.4802	11.5998	12.247
325	14.6709	16.4507	14.5777	13.0299	11.6619
326	14.6719	16.4026	14.4261	12.1018	11.8525
327	14.6817	16.4205	14.5692	13.0746	11.7189
328	14.1841	16.2448	15.4794	13.1115	14.7088
329	15.2252	20.0265	15.1345	21.6838
330	15.1795	18.5858	14.024	18.4578
331	14.166	18.1144	14.6276
332	15.6502	18.535	14.0923	19.7033
333
334	14.6411	14.5172	14.1124	12.3643
335
336	23.1706	22.7387	16.1264	24.4013
337	25.7243	27.3208	34.0899
338	29.2305	31.8524
339	26.8653	29.4143
340	28.0076	30.605
341	32.9452
342	26.685	26.3639
343
344
345
346	25.4908	25.9043
347	18.4818
348	24.9819	22.426
349
350	26.1731
351	24.6399
352	25.1245	24.7464
353	18.227	19.484
354	17.8185	17.7605	20.3529
355	19.5033	17.2998	18.8388	13.7944
356	19.7121	16.5145	17.755	14.1695
357	21.8354	15.3988
358	17.0351	15.8789	14.9443
359	17.1504	14.676
360	12.3644	17.3016	15.4949
361	12.4764	15.9496	15.4265
362	12.544	16.1282	15.316
363	12.5684	16.0652	15.3114
364	12.6039	16.1869	15.4853
365	12.5629	15.8541	15.4445
366	12.7311	15.8949	15.5129
367	12.714	16.7765
368	12.8285	15.7143
369	12.8667	12.9006	16.8477
370	13.0407	16.2949
371	14.2115	15.3821
372	18.7443	16.5485
373	16.6143
374
375
376	15.4003	16.9428
377	15.8341	21.2552	17.6553
378	17.807	11.5012	18.349	13.5657	14.7986
379	17.8727	17.4658	15.7473	15.1059	15.285
380	18.0015	13.5272	13.7418	14.8554
381	18.2624	13.797	13.7813	14.5231
382	12.3817	12.1151
383	21.752	26.158	23.3467
384
385	24.64	26.8114	27.4363
386	26.0069	28.0271	28.6875
387	28.4198	30.3478	31.0757
388	30.4453	29.7034	31.8617	32.4311
389	22.911	23.4013	25.4856	24.4613
390	12.6854	14.2505	13.7551	12.6423	13.8019
391	10.9969	14.1565	13.8694	12.7204	13.6883
392	14.1584	14.5948	14.6588	13.6218
393	14.1049	15.7505	15.0057	12.7974	13.5948
394	14.0909	15.9051	13.9129	14.4579
395	14.1846	12.9888	13.2754
396	14.1642	13.2248
397	14.1878	13.2443
398	14.1059	13.2507
399	14.169	13.3087
400	35.7498
401
402
403
404	15.3084	13.7102
405
406	18.103
407	36.9875
408
409
410
411
412	30.1331	27.6837
413	22.8309	20.785
414	26.1669
415	22.2627
416
417	13.7882
418	17.911	14.5771
419	13.5941	15.2867	18.4939
420	15.0536
421	15.2796	16.2291
422	18.8933
423	17.7296	13.2708
424	19.6957	13.6286
425	13.477
426	13.6631
427	13.7004
428	16.1882	13.5102
429	14.4459	16.2087	19.8831	14.1275
430	16.3728	14.4964
431	16.2278	14.225
432	13.2381	16.3709	15.1271
433	14.6599	14.1873
434	18.0785	14.6001
435
436	14.5634	18.3015	14.7767
437	24.4218	31.0003	28.6508	26.7031
438	14.8903
439
440
441	17.3839	20.1049
442	19.3748	22.1307	23.1	24.5802
443
444
445
446
447	22.027	23.9624
448	29.4901	29.4901	31.8175	32.5202
449	14.2719	12.3831
450	30.7085	37.1977	33.4516
451
452	33.5112
453
454
455
456	31.7501	34.1581
457	30.8028	36.7371	39.1445	34.1957
458	29.4452	36.8621	31.8089
459	19.2033	16.5185	19.1105
460	19.2055	16.5205	19.2633
461	14.4096	19.0244	14.9891	16.1643
462	15.062	14.0761
463	16.0123	15.054	15.1997	14.0793
464	13.9944	15.0403	15.3971	14.1055
465	14.2527	15.0206	15.0844	14.1014
466	14.4832	15.0314	15.2201	14.1057
467	14.1895	15.0645	15.784	14.0719
468	16.9053	14.7837	15.0132	14.1014
469	36.9794
470	28.4911	31.0858
471	32.4244	30.829	29.956
472	32.4727	30.8843	30.021
473	33.1709	32.598
474	31.9992	31.4093
475	27.7704
476	30.7501	30.5026	34.4801
477	25.8905	25.8417	25.3503	29.131
478	26.9477	26.5224	30.1857
479	14.4405
480	15.7975
481
482	17.7644	16.6038
483	23.433
484	12.9652	15.6657	13.5354
485	20.8305
486	12.27
487
488	15.4076	18.7329	17.2456	17.8871
489	13.7789	13.321	16.6632	16.7621
490	14.8522	14.8043
491	17.472	14.9477
492	14.407
493	16.3621	15.0065
494	15.0386
495	15.0217
496	15.0217
497	14.8686
498	14.8727
499	14.8483
500	15.0998
501	14.552
502	20.8306
503
504	17.6642
505	22.6694
506	14.6429
507
508
509
510
511
512
513
514	22.8046	24.8309
515	21.6923	23.8273
516	13.8617	14.1301	14.8987
517	13.855	14.0949	14.7077
518	13.9232	13.7218
519	15.3832	15.4443
520	33.0916
521
522
523
524	38.6387
525
526	15.2832	14.7616	15.0763
527	15.2751	14.7238
528	14.6027	14.0347
529	20.4884	14.6331	14.0589
530	20.6292	14.6212	14.0742
531	20.6423	14.6453	14.0501
532	20.9037	14.8166	14.0623
533	20.9137	14.8248	14.0616
534	20.6092	14.8347	14.0206
535	20.9813	15.0423	14.0457
536	20.6841	14.7474	14.3369
537
538
539
540	24.2146
541
542
543
544	25.3141	25.0016
545	24.2213
546	19.2519
547	18.4482	16.3067
548	19.9245	22.9079	21.935
549	24.1262
550	25.5354
551	24.2626
552	24.6732
553	12.6234	14.2758
554	14.563	19.8052	17.1377	19.8472	15.5371
555	16.5966	18.5174	14.2582
556	25.6826	14.3294
557	25.8698	15.1767
558	24.3203	13.9594
559	15.2794
560	15.3743
561	15.3107
562	14.4505
563	14.3666
564	14.0533
565	14.4482
566	14.3261
567	18.2928	14.8134
568	15.9289
569
570	25.9898	24.9596
571	21.554
572	23.5964	25.1352
573	20.6536	23.149
574	21.9917	24.6236
575
576
577
578	25.621	28.2262	28.2343
579	22.9898	25.1289
580	24.1976	26.327
581	20.4107	22.4273
582	28.7976	32.0504
583
584	13.9972	13.5396
585	13.9972	13.5396
586	18.8435	14.0597	13.5629
587	13.9199	14.7224
588	14.9568	20.0725
589	13.9425	13.6514
590
591
592	14.2643	13.8288
593
594
595	14.2819	13.4977	16.8133	14.974	15.706
596	14.2919	13.5789	17.0407	14.9974	15.6382
597	20.6331	13.0358	14.8019	14.9994	13.9795
598	19.9219	13.8312	14.8027	14.4517	13.9967
599	20.6784	14.7077	14.8006	13.9342

## Sheet: X_low
	0	1	2	3	4	5
0	-31	-98	-286	-36	58	-55
1	-98	-286	-31	-56
2	-102	-286	-30	-56
3	-102	-286	-30	-55
4	-32	-102	-286	-30	-55
5	-32	-102	-286	-30	-53
6	-32	-102	-286	-30	-53
7	-32	-102	-286	-32	-54
8	-32	-102	-286	-37	-54
9	-32	-102	-286	-37	-54
10	-32	-101	-286	-35	-54
11	-32	-101	-287	-37	-53
12	-101	-287	-35	-53
13	-103	-294	-44	54	-53
14	-103	-296	-44	55	-53
15	-102	-295	-44	-53
16	-102	-294	-69	-53
17	-17	-101	-291	-43	-53
18	-20	-98	-288	-68	-55
19	-17	-97	-287	-59	-55
20	-97	-282	-55	-56
21	-12	-93	-278	-50	-47
22	-10	-95	-279	-49	-44
23	-97	-272	-52	-46
24	-96	-295	-55	-48
25	-97	-298	-57	-54
26	-94	-292	-60	-51
27	-91	-283	-60	-50
28	-90	-294	-63	-53
29	-85	-291	-58	-52
30	-85	-291	-57	-51
31	-87	-294	-60	-51
32	-23	-88	-298	-62	-53
33	-93	-285	-57	-52
34	-23	-93	-279	-57	-51
35	252	-89	-281	-60	-55
36	252	-89	-281	-60	-55
37	-96	-291	-60	-50
38	-297	-50
39	-75
40	-400	-400	-400
41
42	98	-56	-4	-16
43	128	11	-95
44
45	-20	-83	-15
46	-400	-400
47	-400	-400	-400
48	-400	-400	-400	-400	-400
49	-400	-400	-400
50	-400	-400	-400	-400
51	-400	-400	-400	-400
52	193	192	53	11
53	194	184	55	7
54	55	203	-120	17
55	60	33	201	-126	-265	29
56	-400
57	-400
58
59
60	-81	-327
61
62	9	5	-10	-69
63		203	-132
64		286
65	-98
66	-104	-10	-87
67	-76
68	-72
69	-88	-90
70	-96
71	-98
72	-61	-100
73	-105
74	-62	-57	-120
75	-45	57	-123
76	-92	-71
77
78
79
80
81
82	-400	-400	-400
83	-400	-400	-400
84	-400	-400	-400
85	-400	-400	-400
86	-400	-400	-400	-400
87	-400	-400	-400
88	-400	-400	-400
89	-400	-400	-400
90	-400	-400	-400
91	94	-48
92	-400	-400	-400	-400
93	-400
94
95
96
97	-400	-400
98	-400	-400
99	-80
100	-15	263
101	-102	-70
102		-67	94	-91
103	-92	-68
104	-96	-52	-81
105	-91	-77
106	-131	-68
107	-70	-125	-64
108	-83	-137	-72
109	-75
110	-67	-83
111	-60	-90
112	-49	-82
113	-98
114	-106
115	-87
116	-94
117	-88
118	-78
119	-76
120	-98
121	-20
122	-400	-400
123	-400	-400
124
125
126
127
128	-15	143	-40	9
129	140	-13	-39	21
130	155	9	-40
131
132	-20	-14	145	-88
133	-20	-14	145	-88
134
135	-400	-400	-400	-400	-400	-400
136	35	-47
137	-400	-400	-400	-400
138	-400	-400	-400	-400
139	-400	-400	-400
140	-400	-400	-400
141	-400	-400	-400
142	-400	-400	-400	-400
143
144	29	-12	-32
145	31	-9	-24
146	81	-85	28
147	63	213	-142	28
148	58	212	-147	27
149	61	212	-133	30
150	53	205	-162	24
151	113	197	-156	-322	24
152	23	196	-180	18
153	24	-326
154	51	12	-338
155	-400	-400
156	-400
157
158
159
160
161
162
163
164	-149
165	-83	-84
166	-145	-6
167	-58	-59
168	-68	-58
169	-62	-57
170	-54
171	-35	-49
172	-34	-76
173	-41	-73
174	-36	-74
175	-76
176	-72
177	-77
178	-89
179	-90
180	-109
181	-110
182	-116
183	-82
184	-83
185	-58
186	-400
187
188	-54
189
190
191
192	142	-69
193	44	-41
194	-24	-94
195
196	-400	-400	-400
197	-400	-400	-400	-400
198	-400	-400	-400	-400
199
200	-400	-400	-400
201	-400	-400
202	-400	-400	-400	-400
203	-400	-400	-400
204	-400	-400	-400
205	-400	-400	-400
206	-400	-400	-400	-400
207	260	105	-89	66	-19
208	259	100	-95	62	-400	-26
209	-400	-400	-400	-400
210
211
212
213
214
215	-400	-400
216	-400	-400
217	-400	-400
218	-400	-400
219
220
221
222	-400
223	-400	-400
224	-400
225
226	-400	-400
227
228	67	-9	-89	-78
229	-105	-74
230	-35	-87	-68
231	-34	-101	-65
232	-99	-62
233	-132	-58
234	290	-127	-60
235	-130	-62
236	-121	-63
237	-122	-64
238	-125	-75
239	-124	-76
240	-115	-192	-91
241	-120	-183	-99
242	-118	-93
243	-126	-125
244	-124	-122
245	-123	-91	-100
246	-122	-60
247
248	-74
249
250
251
252
253
254
255	-400	-400	-400	-400	-400
256	-400	-400	-400	-400
257	-400	-400	-400
258	-400	-400	-400	-400
259	-400	-400	-400
260	-400	-400	-400
261	-400	-400	-400
262	-400	-400	-400
263	-400	-400	-400	-400
264	-400	-400	-400
265	-400	-400
266	-400	-400	-400
267	100	-60	-400
268
269
270
271
272
273	204	118	-214	44	6
274	205	-130	108	17	-345
275	-400	-400
276	18
277	-400
278	-400
279	-400
280	-400	-400
281
282
283
284	-83
285	42	-179	-62
286	-45	-90
287	-21	-83
288	-19	-86
289	286	-43	-90
290	-99
291	-46	-105
292	-74	-92
293	277	-79
294	-130	-74
295	-131
296	-131
297	-128
298	-129	69
299	-129
300	-122	-139	76
301	-121
302	-116	70
303	-118	70
304	-116
305	-118	69
306	-2
307	-83
308	-70
309	-400
310	-63	-97
311
312	-400
313
314	-400	-400
315	-400	-400
316	-400	-400	-400
317	-400	-400
318	-400	-400
319
320	-400	-400
321	-400	-400	-400	-400
322	-400	-400	-400
323	112	271	-75	68	-7
324	111	266	69	-400	-12
325	113	269	74	-381	-34
326	110	265	67	-368	-28
327	113	269	74	-382	-31
328	100	261	-91	-400	69
329	81	-170	-49	-400
330	77	-139	-42	-400
331	78	-121	22
332	79	-149	-41	-400
333
334	83	-116	44	-376
335
336	111	-348	-80	-400
337	-400	-400	-400
338	-400	-400
339	-400	-400
340	-400	-400
341	-400
342	-400	-400
343
344
345
346	-400	-400
347	-400
348	-400	-400
349
350	-400
351	-400
352	-400	-400
353	-66	-6
354	320	-45	29
355	-72	-41	16	-156
356	-71	-54		-114
357	-50	-74
358	290	-17	-88
359	291	-95
360	-150	7	-71
361	-141	-63	-72
362	-135	-59	-76
363	-134	-60	-76
364	-132	-58	-70
365	-134	-64	-71
366	-129	-14	-69
367	-132	-17
368	-129	-64
369	-126	-137	-15
370	-123	-48
371	-121	-71
372	-1	-54
373	-55
374
375
376	106	-21
377	113	16	-19
378	344	-133	-6	-58	-126
379	343	-14	-2	-6	-107
380	352	103	-66	-2
381	352	105	-63	-11
382	100	-70
383	-400	-400	-400
384
385	-400	-400	-400
386	-400	-400	-400
387	-400	-400	-400
388	-400	-400	-400	-400
389	-400	-400	-400	-400
390	1	167	-95	-32	-2
391	-43	168	-90	-30	-4
392	167	-92	16	-4
393	165	16	-86	-27	-7
394	165	-66	-23	-9
395	167	-23	-17
396	166	-18
397	167	-18
398	166	-17
399	171	-20
400	41
401
402
403
404	200	9
405
406	-88
407	-265
408
409
410
411
412	-400	-400
413	-400	-400
414	-400
415	-400
416
417	-121
418	-83	-114
419	-133	-60	62
420	-90
421	-87	-35
422	9
423	7	-156
424	39	-141
425	-142
426	-134
427	-139
428	-52	-146
429	-51	-51	42	-91
430	-48	-79
431	-51	-87
432	38	-45	-86
433	-82	-88
434	17	-78
435
436	68	18	-74
437	-400	-400	-400	-400
438	-67
439
440
441	-400	-400
442	-400	-400	-400	-400
443
444
445
446
447	-400	-400
448	-400	-400	-400	-400
449	158	-59
450	-400	-400	-400
451
452	-400
453
454
455
456	-400	-400
457	-391	-400	-400	-400
458	-400	-400	-400
459	-82	47	-250
460	-82	47	-248
461	204	-84	40	-285
462	220	31
463	89	219	-118	34
464	65	219	-116	35
465	68	219	-121	34
466	71	219	-119	35
467	68	219	-105	36
468	91	216	-132	28
469	-400
470	-400	-400
471	-400	-400	-400
472	-400	-400	-400
473	-400	-400
474	-400	-400
475	-400
476	-400	-400	-400
477	-400	-400	-400	-400
478	-400	-400	-400
479	-45
480	-25
481
482	144	-25
483	-400
484	-135	-34	-128
485	-400
486	-178
487
488	196	8	-67	-19
489	101	-163	-4	-12
490	-65	-97
491	11	-93
492	-83
493	6	-70
494	-69
495	-69
496	-69
497	-69
498	-70
499	-72
500	-67
501	-81
502	42
503
504	-29
505	-400
506	-42
507
508
509
510
511
512
513
514	-400	-400
515	-400	-400
516	171	-11	9
517	171	-12	2
518	176	1
519	200	26
520	-400
521
522
523
524	-284
525
526	210	33	-296
527	209	3
528	208	22
529	421	209	23
530	425	208	24
531	425	208	23
532	425	208	23
533	425	208	23
534	416	208	21
535	419	206	22
536	417	203	29
537
538
539
540	-400
541
542
543
544	-400	-400
545	-400
546	-6
547	147	-33
548	-400	-400	-400
549	-400
550	-400
551	-400
552	-400
553	-149	-83
554	53	-77	-13	-1	-81
555	-60	2	-114
556	-35	-117
557	-34	-91
558	-42	-130
559	-88
560	-85
561	-87
562	-114
563	-116
564	-126
565	-112
566	-117
567	20	-100
568	-43
569
570	-400	-400
571	-6
572	-400	-400
573	-400	-400
574	-400	-400
575
576
577
578	-400	-400	-400
579	-400	-400
580	-400	-400
581	-400	-400
582	-400	-400
583
584	183	-2
585	183	-2
586	380	184	-10
587	181	14
588	189	63
589	184	-3
590
591
592	195	13
593
594
595	201	46	-102	36	-286
596	202	48	-100	37	-288
597	419	40	210	-137	21
598	401	52	209	-137	23
599	422	63	208	21

## Sheet: X_high
	0	1	2	3	4	5
0	749	692	919	757	636	681
1	692	919	745	682
2	717	919	745	683
3	717	919	745	683
4	757	717	919	745	683
5	756	716	919	744	680
6	757	717	919	744	681
7	757	717	919	751	682
8	757	717	919	762	682
9	757	717	919	762	681
10	757	707	919	758	681
11	757	707	919	762	680
12	707	919	757	680
13	707	919	777	641	679
14	707	919	778	639	679
15	706	919	778	679
16	706	919	850	678
17	664	706	919	778	679
18	681	691	919	842	681
19	664	684	919	819	683
20	684	897	806	683
21	636	678	919	801	677
22	629	697	919	804	679
23	710	898	812	679
24	684	919	813	678
25	681	919	817	683
26	671	919	831	682
27	671	919	836	683
28	646	919	835	683
29	629	919	813	680
30	630	919	820	682
31	638	919	830	682
32	692	639	919	830	682
33	656	846	808	678
34	693	664	825	810	679
35	919	637	827	818	682
36	919	637	827	818	682
37	685	919	826	680
38	919	679
39	737
40	919	720	728
41
42	919	700	654	684
43	919	465	715
44
45	664	794	701
46	745	709
47	625	743	716
48	919	705	919	748	729
49	919	736	718
50	808	919	763	743
51	755	919	763	739
52	919	919	739	735
53	919	919	739	740
54	746	919	449	738
55	766	718	919	541	327	737
56	757
57	732
58
59
60	862	919
61
62	751	579	799	796
63	632	919	838
64	626	810
65	749
66	762	571	730
67	709
68	710
69	732	728
70	744
71	739
72	795	738
73	747
74	803	655	774
75	630	532	782
76	636	702
77
78
79
80
81
82	919	744	694
83	919	737	692
84	919	737	692
85	919	749	726
86	686	919	739	729
87	705	919	751
88	686	919	739
89	697	919	741
90	919	837	751
91	824	480
92	919	817	653	815
93	747
94
95
96
97	753	761
98	703	768
99	716
100	722	919
101	756	692
102	646	679	506	745
103	692	704
104	730	654	733
105	697	726
106	919	709
107	597	907	703
108	640	919	706
109	711
110	831	718
111	808	731
112	773	715
113	741
114	751
115	720
116	730
117	719
118	705
119	707
120	726
121	594
122	593	634
123	822	682
124
125
126
127
128	624	919	734	683
129	919	626	737	674
130	919	570	736
131
132	720	582	919	785
133	713	580	919	774
134
135	919	776	805	919	742	725
136	676	820
137	717	919	739	704
138	753	919	737	705
139	711	919	728
140	696	919	728
141	919	716	765
142	919	919	727	756
143
144	841	774	812
145	842	775	803
146	757	551	811
147	755	919	541	726
148	772	919	557	726
149	771	919	536	727
150	798	919	600	742
151	484	919	575	342	730
152	700	919	579	727
153	697	352
154	590	710	365
155	919	721
156	782
157
158
159
160
161
162
163
164	883
165	671	696
166	695	581
167	649	681
168	672	682
169	659	680
170	676
171	611	678
172	606	713
173	618	704
174	607	704
175	712
176	699
177	708
178	714
179	712
180	734
181	731
182	750
183	706
184	709
185	678
186	684
187
188	708
189
190
191
192	919	763
193	560	757
194	751	778
195
196	717	919	722
197	659	919	724	706
198	919	702	919	753
199
200	919	707	769
201	749	767
202	919	771	452	769
203	768	440	736
204	800	439	767
205	855	447	794
206	857	493	796	409
207	919	801	507	756	842
208	919	805	499	757	400	842
209	835	496	842	408
210
211
212
213
214
215	716	755
216	718	734
217	719	737
218	734	756
219
220
221
222	669
223	690	567
224	630
225
226	683	716
227
228	786	629	674	678
229	708	675
230	710	706	684
231	713	748	685
232	732	674
233	883	672
234	919	860	672
235	906	677
236	838	678
237	843	679
238	859	691
239	841	690
240	839	919	725
241	839	919	731
242	819	721
243	880	763
244	919	769
245	919	748	757
246	919	696
247
248	688
249
250
251
252
253
254
255	919	717	919	752	723
256	887	749	919	728
257	919	780	804
258	708	919	738	726
259	658	863	669
260	707	919	760
261	919	718	776
262	919	790	770
263	919	770	410	788
264	791	411	787
265	805	784
266	796	428	814
267	837	428	405
268
269
270
271
272
273	919	508	520	670	766
274	919	531	537	799	375
275	919	728
276	753
277	717
278	717
279	735
280	734	529
281
282
283
284	689
285	805	526	571
286	619	706
287	588	705
288	585	713
289	919	619	705
290	725
291	628	733
292	682	716
293	919	701
294	919	687
295	919
296	919
297	914
298	919	529
299	919
300	866	880	521
301	860
302	826	528
303	838	528
304	822
305	837	529
306	604
307	674
308	672
309	747
310	664	741
311
312	780
313
314	716	735
315	716	735
316	699	919	732
317	919	773
318	864	782
319
320	798	841
321	782	437	826	433
322	813	903	457
323	801	919	488	758	822
324	803	919	758	410	830
325	805	919	757	400	863
326	805	919	762	398	853
327	803	919	756	399	859
328	825	919	515	400	747
329	853	541	919	419
330	845	515	919	446
331	851	498	822
332	813	513	919	439
333
334	815	548	797	390
335
336	536	558	869	422
337	833	720	407
338	919	723
339	919	725
340	919	723
341	678
342	731	753
343
344
345
346	741	713
347	768
348	614	790
349
350	802
351	806
352	809	839
353	743	630
354	919	629	568
355	474	618	578	828
356	470	645	600	738
357	427	692
358	919	680	714
359	919	730
360	919	632	693
361	919	671	695
362	919	663	699
363	919	666	700
364	918	662	694
365	919	676	696
366	911	682	696
367	913	627
368	886	686
369	883	853	625
370	889	676
371	878	712
372	590	698
373	692
374
375
376	919	694
377	809	524	680
378	919	789	523	701	534
379	919	546	637	668	530
380	919	919	735	674
381	919	919	747	688
382	919	713
383	919	551	752
384
385	919	740	698
386	919	750	705
387	919	760	711
388	853	919	746	709
389	919	869	699	776
390	804	919	591	757	710
391	919	919	588	749	710
392	919	598	676	712
393	919	620	583	744	712
394	919	556	739	716
395	919	737	723
396	919	725
397	919	724
398	919	724
399	919	723
400	864
401
402
403
404	919	756
405
406	815
407	716
408
409
410
411
412	614	783
413	635	806
414	747
415	694
416
417	784
418	517	796
419	776	652	606
420	696
421	680	626
422	563
423	570	801
424	538	765
425	792
426	773
427	772
428	615	785
429	744	615	538	706
430	610	692
431	614	701
432	919	610	705
433	680	711
434	573	696
435
436	836	567	682
437	838	467	571	678
438	680
439
440
441	886	677
442	919	701	641	561
443
444
445
446
447	919	749
448	919	919	736	691
449	919	775
450	919	518	712
451
452	687
453
454
455
456	919	733
457	919	586	479	730
458	919	473	733
459	474	692	357
460	474	697	352
461	919	449	712	355
462	919	725
463	686	919	480	725
464	772	919	474	724
465	759	919	484	724
466	748	919	479	724
467	761	919	461	725
468	651	919	483	716
469	696
470	919	717
471	630	726	787
472	627	722	782
473	729	768
474	725	766
475	731
476	722	739	521
477	703	706	739	527
478	711	741	531
479	713
480	686
481
482	755	686
483	703
484	796	644	747
485	712
486	794
487
488	907	649	687	654
489	919	856	636	619
490	754	704
491	622	692
492	679
493	633	669
494	669
495	675
496	675
497	677
498	677
499	678
500	670
501	689
502	549
503
504	671
505	657
506	682
507
508
509
510
511
512
513
514	919	744
515	919	735
516	919	719	694
517	919	720	700
518	919	698
519	882	655
520	709
521
522
523
524	692
525
526	919	758	335
527	919	761
528	919	713
529	919	919	713
530	919	919	712
531	919	919	713
532	919	919	719
533	919	919	719
534	919	919	719
535	919	919	725
536	919	919	707
537
538
539
540	858
541
542
543
544	741	764
545	739
546	697
547	688	698
548	872	651	713
549	755
550	770
551	771
552	748
553	673	630
554	815	424	615	518	682
555	626	568	724
556	335	735
557	333	699
558	352	755
559	695
560	692
561	698
562	734
563	741
564	758
565	733
566	744
567	566	723
568	654
569
570	655	723
571	713
572	795	690
573	721	568
574	721	563
575
576
577
578	919	715	715
579	919	737
580	919	742
581	919	741
582	917	688
583
584	919	704
585	919	704
586	919	919	706
587	919	662
588	919	653
589	919	700
590
591
592	919	710
593
594
595	919	829	479	705	340
596	919	823	472	705	341
597	919	817	919	479	720
598	919	769	919	497	719
599	919	727	919	721

## Sheet: Thickness
	0
0	170.244
1	170.219
2	170.219
3	170.195
4	170.195
5	170.195
6	170.195
7	170.195
8	170.195
9	170.195
10	170.195
11	170.195
12	170.195
13	170.195
14	170.195
15	170.219
16	170.244
17	170.322
18	170.651
19	170.376
20	170.403
21	170.486
22	169.932
23	169.932
24	168.939
25	168.932
26	168.932
27	169.926
28	168.926
29	169.514
30	168.926
31	168.926
32	168.926
33	169.514
34	169.514
35	169.376
36	169.376
37	169.926
38	170.195
39	170.201
40	378.026
41
42	165.63
43	161.805
44
45	164.982
46	372.433
47	372.27
48	370.276
49	369.129
50	368.539
51	367.663
52	165.122
53	166.039
54	165.776
55	165.842
56	367.629
57	364.964
58	201.213
59	182.361
60	182.192
61
62	174.467
63	172
64	171.899
65	171.012
66	170.8
67	170.824
68	169.987
69	170.836
70	169.99
71	170.047
72	169.998
73	170.154
74	170.068
75	170.96
76	171.96
77
78
79
80
81
82	369.379
83	369.716
84	369.716
85	367.178
86	365.441
87	363.157
88	361.36
89	362.826
90	368.531
91	208.632
92	374.283
93	365.594
94	187.266
95	188.548
96	188.548
97	378.567
98	378.77
99	170.419
100	170.78
101	170.015
102	169.861
103	169.81
104	168.92
105	168.923
106	168.92
107	168.92
108	168.923
109	168.923
110	168.215
111	168.928
112	168.935
113	168.935
114	168.935
115	169.153
116	169.177
117	169.947
118	169.931
119	169.935
120	169.954
121	209.738
122	373.399
123	375.582
124
125
126
127
128	166.042
129	166.061
130	166.068
131
132	168.902
133	169.535
134
135	370.389
136	182.085
137	369.003
138	369.543
139	368.805
140	367.972
141	371.065
142	367.628
143
144	215.951
145	217.917
146	218.395
147	165.159
148	165.182
149	165.216
150	165.238
151	165.375
152	165.349
153	166.104
154	166.104
155	366.623
156	375.159
157
158
159
160
161
162
163	373.099
164	171.075
165	170.836
166	202.44
167	170.989
168	170.781
169	170.756
170	170.781
171	169.919
172	169.923
173	169.923
174	169.923
175	169.923
176	169.923
177	169.923
178	169.928
179	169.928
180	169.935
181	169.944
182	169.944
183	169.928
184	169.923
185	169.935
186	376.549
187
188	168.573
189
190
191
192	169.315
193	175.439
194	175.737
195
196	369.417
197	367.622
198	364.357
199
200	367.909
201	373.067
202	367.094
203	366.791
204	369.334
205	369.271
206	369.996
207	162.082
208	162.536
209	373.919
210
211
212
213
214
215	366.733
216	367.192
217	367.192
218	367.143
219
220
221
222	373.153
223	373.759
224	377.622
225
226	378.717
227
228	169.208
229	169.161
230	169.805
231	168.919
232	169.377
233	170.358
234	170.377
235	170.405
236	170.406
237	170.405
238	171
239	171.004
240	169.928
241	169.928
242	169.928
243	169.928
244	169.928
245	169.923
246	170.723
247
248	166.945
249
250
251
252
253
254
255	370.505
256	370.478
257	389.713
258	369.174
259	370.689
260	364.39
261	364.967
262	362.564
263	368.573
264	371.707
265	373.124
266	372.695
267	10000
268
269
270
271
272
273	177.093
274	197.565
275	365.419
276	10000
277	368.154
278	368.154
279	368.402
280	370.068
281	378.138
282	374.306
283	375.446
284	170.026
285	10000
286	170.773
287	170.244
288	170
289	170
290	171
291	171
292	171
293	171.018
294	171.004
295	171.004
296	171.018
297	171.004
298	171.042
299	171.042
300	170.989
301	170.989
302	170.989
303	170.989
304	170.989
305	170.989
306	209.318
307	192.905
308	170.773
309	387.795
310	183.368
311
312	380.007
313
314	10000
315	10000
316	366.994
317	366.815
318	365.352
319
320	373.519
321	373.947
322	372.551
323	162.134
324	162.974
325	163.153
326	163.802
327	163.56
328	164.279
329	194.673
330	195.475
331	204.17
332	195.417
333
334	10000
335
336	206.14
337	367.693
338	367.354
339	366.903
340	367.039
341	369.267
342	368.967
343
344
345
346	372.38
347	379.917
348	380.019
349
350	398.915
351	394.974
352	378.584
353	182.32
354	173
355	171.615
356	171.195
357	171.726
358	171
359	171
360	171
361	171
362	171
363	171
364	171
365	171
366	171
367	171
368	171
369	171
370	172
371	172.074
372	172
373	171.939
374
375
376	170.245
377	168.614
378	168.046
379	168.033
380	167.072
381	166.605
382	165.952
383	10000
384
385	371.892
386	370.189
387	369.515
388	368.757
389	370.414
390	164.963
391	165.326
392	165.296
393	165.349
394	165.431
395	165.506
396	165.506
397	165.514
398	164.403
399	164.177
400	368.242
401
402
403
404	183.447
405
406	10000
407	369.069
408
409
410
411
412	367.832
413	391.041
414	10000
415	371.101
416	184.604
417	168.969
418	170.046
419	169
420	168.513
421	168.592
422	169
423	168.624
424	168.624
425	169.624
426	169.624
427	169.597
428	169.597
429	169.597
430	169.597
431	169.624
432	169.624
433	168.923
434	168.935
435
436	170.597
437	374.893
438	171.174
439
440
441	10000
442	373.387
443
444
445
446
447	368.098
448	367.335
449	200.035
450	366.247
451
452	369.143
453
454
455
456	368.517
457	367.724
458	367.724
459	164.347
460	164.347
461	162.979
462	163
463	163
464	163
465	163
466	163
467	163
468	163.427
469	371.581
470	365.962
471	365.857
472	365.857
473	364.935
474	364.902
475	366.703
476	364.734
477	364.993
478	365.732
479	167
480	167.362
481
482	170.451
483	369.337
484	166.867
485	372.968
486	175.655
487
488	168.984
489	169
490	168.569
491	168.126
492	168.084
493	167.969
494	167.948
495	167.948
496	167.948
497	167.923
498	167.923
499	167.923
500	167.923
501	168.763
502	169.17
503
504	169.771
505	376.158
506	166.195
507
508
509
510
511
512
513
514	367.123
515	367.026
516	164.908
517	165.023
518	164.777
519	224.971
520	369.583
521
522
523
524	372.125
525
526	195.312
527	197.078
528	163
529	162.981
530	162.97
531	162.951
532	162.951
533	162.97
534	163
535	163.22
536	164
537
538
539
540	371.458
541
542
543
544	367.156
545	370.807
546	167
547	167.028
548	369.23
549	375.541
550	371.855
551	372.711
552	377.093
553	196.248
554	170
555	170
556	169.597
557	169.597
558	169.569
559	169.542
560	169.542
561	169.028
562	169.046
563	168.969
564	168.969
565	168.948
566	168.92
567	168.92
568	168.923
569
570	373.535
571	170.961
572	373.562
573	372.586
574	372.485
575
576
577
578	368
579	370.742
580	369.076
581	367.088
582	369.238
583
584	163
585	163
586	163
587	162.278
588	163.996
589	163.011
590
591
592	162.084
593
594
595	162.948
596	162.996
597	163
598	163
599	163
