# Supplementary material for: UltraTimTrack: a Kalman-filter-based algorithm to track muscle fascicles in ultrasound image sequences
Source: PeerJ Comput Sci. 2025 Jan 24;11:e2636. doi: 10.7717/peerj-cs.2636 (PMC11784871; doi:10.7717/peerj-cs.2636)
Supplement: Supplemental Information 5 — See readme for instruction. [file peerj-cs-11-2636-s005.zip › RUB_ultrasound_study-main/main.m]

clear all; close all; clc

%% get paths
datafolder = uigetdir('','Find the folder where the two figshare subfolders were unzipped and select it')
codefolder = uigetdir('','Find the RUB_ultrasound_study folder and select it')
addpath(genpath(codefolder));

%% create missing folder
if ~exist([codefolder '\data\emg'], 'dir')
       mkdir([codefolder '\data\emg'])
       addpath(genpath([codefolder '\data\emg']))
end

%% torque
disp('Processing torque ...')
process_torque
create_target

%% EMG
disp('Processing EMG ...')
process_emg
process_emg_mvc

%% ultrasound
disp('Processing ultrasound ...')
process_passive
process_ramps
process_sinusoids

%% figures
disp('Creating figures ...')
fig3A
fig3B
fig4
fig5
fig6_v2 % need 3 figures because of svg
fig7
fig8
fig9
figS2
